# Supplementary material for: DPY30 Promotes Proliferation and Cell Cycle Progression of Colorectal Cancer Cells via Mediating H3K4 Trimethylation
Source: Int J Med Sci. 2023 May 11;20(7):901–17. doi: 10.7150/ijms.80073 (PMC10266052; doi:10.7150/ijms.80073)
Supplement: Supplementary file 1 — Supplementary table 1: shCtrl-vs-shDPY30 all annotated genes. [file ijmsv20p0901s1.xls]

## Sheet: shCtrl-vs-shDPY30.all.annot
id	shCtrl-1_count	shCtrl-2_count	shCtrl-3_count	shDPY30-1_count	shDPY30-2_count	shDPY30-3_count	shCtrl-1_fpkm	shCtrl-2_fpkm	shCtrl-3_fpkm	shDPY30-1_fpkm	shDPY30-2_fpkm	shDPY30-3_fpkm	shCtrl_mean	shDPY30_mean	log2(fc)	PValue	FDR	Symbol	Description	KEGG_A_class	KEGG_B_class	Pathway	K_ID	GO Component	GO Function	GO Process
ENSG00000184867	74	43	71	0	0	0	1.97	1.14	2.59	0	0	0	1.9	0.001	-10.8918	4.64e-12	1.52e-11	ARMCX2	armadillo repeat containing X-linked 2 [Source:HGNC Symbol;Acc:HGNC:16869]	-	-	-	-	GO:0005739//mitochondrion;GO:0005741//mitochondrial outer membrane;GO:0016020//membrane;GO:0016021//integral component of membrane	GO:0005515//protein binding	-
ENSG00000108342	27	39	40	0	0	0	1.3	1.79	1.7	0	0	0	1.59667	0.001	-10.6408	1.08e-09	3.12e-09	CSF3	colony stimulating factor 3 [Source:HGNC Symbol;Acc:HGNC:2438]	Environmental Information Processing;Environmental Information Processing;Organismal Systems;Environmental Information Processing;Organismal Systems;Human Diseases	Signal transduction;Signaling molecules and interaction;Immune system;Signal transduction;Immune system;Infectious diseases	ko04151//PI3K-Akt signaling pathway;ko04060//Cytokine-cytokine receptor interaction;ko04640//Hematopoietic cell lineage;ko04630//Jak-STAT signaling pathway;ko04657//IL-17 signaling pathway;ko05144//Malaria	K05423;K05423;K05423;K05423;K05423;K05423	GO:0005576//extracellular region;GO:0005615//extracellular space	GO:0005125//cytokine activity;GO:0005130//granulocyte colony-stimulating factor receptor binding;GO:0005515//protein binding;GO:0008083//growth factor activity;GO:0019899//enzyme binding	GO:0006955//immune response;GO:0007165//signal transduction;GO:0007275//multicellular organism development;GO:0008284//positive regulation of cell proliferation;GO:0014068//positive regulation of phosphatidylinositol 3-kinase signaling;GO:0019221//cytokine-mediated signaling pathway;GO:0030838//positive regulation of actin filament polymerization;GO:0030851//granulocyte differentiation;GO:0032092…
ENSG00000173641	33	36	41	0	0	0	1.35	1.78	1.4	0	0	0	1.51	0.001	-10.5603	6.6e-10	1.94e-09	HSPB7	heat shock protein family B (small) member 7 [Source:HGNC Symbol;Acc:HGNC:5249]	-	-	-	-	GO:0005634//nucleus;GO:0005654//nucleoplasm;GO:0005737//cytoplasm;GO:0015030//Cajal body;GO:0015629//actin cytoskeleton;GO:0016235//aggresome	GO:0005515//protein binding;GO:0008022//protein C-terminus binding;GO:0031005//filamin binding	GO:0006986//response to unfolded protein;GO:0007507//heart development;GO:0008016//regulation of heart contraction
ENSG00000178776	9	11	10	0	0	0	1.12	1.36	1.06	0	0	0	1.18	0.001	-10.2046	5.04e-05	0.000106943	C5orf46	chromosome 5 open reading frame 46 [Source:HGNC Symbol;Acc:HGNC:33768]	-	-	-	-	GO:0005576//extracellular region;GO:0070062//extracellular exosome	GO:0003674//molecular_function;GO:0005515//protein binding	GO:0008150//biological_process
ENSG00000235961	34	42	29	0	0	0	1.08	1.33	0.77	0	0	0	1.06	0.001	-10.0498	1.2e-09	3.48e-09	PNMA6A	PNMA family member 6A [Source:HGNC Symbol;Acc:HGNC:28248]	-	-	-	-	-	GO:0005515//protein binding	-
ENSG00000166927	15	26	25	0	0	0	0.81	1	1.14	0	0	0	0.983333	0.001	-9.94154	9.8e-08	2.54e-07	MS4A7	membrane spanning 4-domains A7 [Source:HGNC Symbol;Acc:HGNC:13378]	-	-	-	-	GO:0005802//trans-Golgi network;GO:0016020//membrane;GO:0016021//integral component of membrane	GO:0005515//protein binding	-
ENSG00000138161	18	29	27	0	0	0	0.64	1.16	0.82	0	0	0	0.873333	0.001	-9.77039	3.28e-08	8.74e-08	CUZD1	CUB and zona pellucida like domains 1 [Source:HGNC Symbol;Acc:HGNC:17937]	-	-	-	-	GO:0016020//membrane;GO:0016021//integral component of membrane;GO:0030658//transport vesicle membrane;GO:0031410//cytoplasmic vesicle;GO:0042589//zymogen granule membrane	-	GO:0007049//cell cycle;GO:0007155//cell adhesion;GO:0032023//trypsinogen activation;GO:0051301//cell division
ENSG00000169418	170	134	177	0	0	1	2.87	2.26	2.51	0	0	0.01	2.54667	0.00333333	-9.57743	8.87e-14	3.15e-13	NPR1	natriuretic peptide receptor 1 [Source:HGNC Symbol;Acc:HGNC:7943]	Metabolism;Organismal Systems;Environmental Information Processing;Environmental Information Processing;Organismal Systems;Metabolism;Organismal Systems;Organismal Systems;Organismal Systems;Organismal Systems	Global and overview maps;Environmental adaptation;Signal transduction;Signal transduction;Endocrine system;Nucleotide metabolism;Circulatory system;Endocrine system;Endocrine system;Endocrine system	ko01100//Metabolic pathways;ko04714//Thermogenesis;ko04024//cAMP signaling pathway;ko04022//cGMP - PKG signaling pathway;ko04921//Oxytocin signaling pathway;ko00230//Purine metabolism;ko04270//Vascular smooth muscle contraction;ko04925//Aldosterone synthesis and secretion;ko04924//Renin secretion;ko04923//Regulation of lipolysis in adipocyte	K12323;K12323;K12323;K12323;K12323;K12323;K12323;K12323;K12323;K12323	GO:0005886//plasma membrane;GO:0016020//membrane;GO:0016021//integral component of membrane;GO:0043235//receptor complex	GO:0000166//nucleotide binding;GO:0001653//peptide receptor activity;GO:0004383//guanylate cyclase activity;GO:0004672//protein kinase activity;GO:0005524//ATP binding;GO:0005525//GTP binding;GO:0008528//G protein-coupled peptide receptor activity;GO:0016829//lyase activity;GO:0016849//phosphorus-oxygen lyase activity;GO:0016941//natriuretic peptide receptor activity;GO:0017046//peptide hormone b…	GO:0006182//cGMP biosynthetic process;GO:0006468//protein phosphorylation;GO:0007165//signal transduction;GO:0007166//cell surface receptor signaling pathway;GO:0007168//receptor guanylyl cyclase signaling pathway;GO:0007186//G protein-coupled receptor signaling pathway;GO:0007589//body fluid secretion;GO:0008217//regulation of blood pressure;GO:0009190//cyclic nucleotide biosynthetic process;GO:…
ENSG00000050730	23	17	29	0	0	0	0.68	0.61	0.96	0	0	0	0.75	0.001	-9.55075	6.25e-08	1.64e-07	TNIP3	TNFAIP3 interacting protein 3 [Source:HGNC Symbol;Acc:HGNC:19315]	-	-	-	-	GO:0005829//cytosol	GO:0005515//protein binding;GO:0031593//polyubiquitin modification-dependent protein binding	GO:0002756//MyD88-independent toll-like receptor signaling pathway;GO:0006954//inflammatory response;GO:0016579//protein deubiquitination;GO:0034142//toll-like receptor 4 signaling pathway;GO:0043124//negative regulation of I-kappaB kinase/NF-kappaB signaling;GO:0045944//positive regulation of transcription by RNA polymerase II;GO:0071222//cellular response to lipopolysaccharide
ENSG00000279012	11	7	13	0	0	0	0.83	0.53	0.82	0	0	0	0.726667	0.001	-9.50515	4.65e-05	9.91e-05	OR51B2	olfactory receptor family 51 subfamily B member 2 [Source:HGNC Symbol;Acc:HGNC:14703]	Organismal Systems	Sensory system	ko04740//Olfactory transduction	K04257	GO:0005886//plasma membrane;GO:0016020//membrane;GO:0016021//integral component of membrane	GO:0004930//G protein-coupled receptor activity;GO:0004984//olfactory receptor activity	GO:0007165//signal transduction;GO:0007186//G protein-coupled receptor signaling pathway;GO:0007608//sensory perception of smell;GO:0050896//response to stimulus;GO:0050911//detection of chemical stimulus involved in sensory perception of smell
ENSG00000205129	13	8	5	0	0	0	1.02	0.62	0.36	0	0	0	0.666667	0.001	-9.38082	0.000168087	0.000341419	C4orf47	chromosome 4 open reading frame 47 [Source:HGNC Symbol;Acc:HGNC:34346]	-	-	-	-	GO:0005737//cytoplasm;GO:0005813//centrosome;GO:0005815//microtubule organizing center;GO:0005856//cytoskeleton;GO:0005881//cytoplasmic microtubule;GO:0097731//9+0 non-motile cilium	-	-
ENSG00000005102	16	19	18	0	0	0	0.59	0.72	0.53	0	0	0	0.613333	0.001	-9.26053	5.37e-07	1.33e-06	MEOX1	mesenchyme homeobox 1 [Source:HGNC Symbol;Acc:HGNC:7013]	-	-	-	-	GO:0000785//chromatin;GO:0005634//nucleus;GO:0005737//cytoplasm	GO:0000978//RNA polymerase II proximal promoter sequence-specific DNA binding;GO:0000981//DNA-binding transcription factor activity, RNA polymerase II-specific;GO:0001228//DNA-binding transcription activator activity, RNA polymerase II-specific;GO:0003677//DNA binding;GO:0003682//chromatin binding;GO:0003700//DNA-binding transcription factor activity;GO:0005515//protein binding;GO:0043565//sequen…	GO:0001757//somite specification;GO:0006355//regulation of transcription, DNA-templated;GO:0006357//regulation of transcription by RNA polymerase II;GO:0007275//multicellular organism development;GO:0008150//biological_process;GO:0045944//positive regulation of transcription by RNA polymerase II;GO:0060218//hematopoietic stem cell differentiation;GO:0061053//somite development;GO:0061056//sclerot…
ENSG00000205755	15	14	12	0	0	0	0.69	0.63	0.46	0	0	0	0.593333	0.001	-9.2127	4.57e-06	1.05e-05	CRLF2	cytokine receptor like factor 2 [Source:HGNC Symbol;Acc:HGNC:14281]	Environmental Information Processing;Environmental Information Processing	Signaling molecules and interaction;Signal transduction	ko04060//Cytokine-cytokine receptor interaction;ko04630//Jak-STAT signaling pathway	K05078;K05078	GO:0005576//extracellular region;GO:0005886//plasma membrane;GO:0009897//external side of plasma membrane;GO:0016020//membrane;GO:0016021//integral component of membrane;GO:0043235//receptor complex	GO:0004896//cytokine receptor activity;GO:0004923//leukemia inhibitory factor receptor activity;GO:0004924//oncostatin-M receptor activity;GO:0005127//ciliary neurotrophic factor receptor binding;GO:0005515//protein binding;GO:0019955//cytokine binding	GO:0008284//positive regulation of cell proliferation;GO:0019221//cytokine-mediated signaling pathway;GO:0032754//positive regulation of interleukin-5 production;GO:0033005//positive regulation of mast cell activation;GO:0038111//interleukin-7-mediated signaling pathway;GO:0038165//oncostatin-M-mediated signaling pathway;GO:0048861//leukemia inhibitory factor signaling pathway;GO:1904894//positiv…
ENSG00000159208	6	9	16	0	0	0	0.39	0.59	0.78	0	0	0	0.586667	0.001	-9.1964	6.02e-05	0.000126994	CIART	circadian associated repressor of transcription [Source:HGNC Symbol;Acc:HGNC:25200]	-	-	-	-	GO:0005634//nucleus;GO:0016605//PML body	GO:0000976//transcription regulatory region sequence-specific DNA binding;GO:0000978//RNA polymerase II proximal promoter sequence-specific DNA binding;GO:0005515//protein binding;GO:0070888//E-box binding	GO:0032922//circadian regulation of gene expression;GO:0045475//locomotor rhythm;GO:0045892//negative regulation of transcription, DNA-templated;GO:0048511//rhythmic process
ENSG00000269891	3	31	5	0	0	0	0.13	1.16	0.16	0	0	0	0.483333	0.001	-8.91687	4.93e-05	0.000104774	ARHGAP19-SLIT1	ARHGAP19-SLIT1 readthrough (NMD candidate) [Source:HGNC Symbol;Acc:HGNC:48348]	-	-	-	-	-	-	-
ENSG00000168454	13	6	16	0	0	0	0.5	0.43	0.45	0	0	0	0.46	0.001	-8.84549	2.4e-05	5.22e-05	TXNDC2	thioredoxin domain containing 2 [Source:HGNC Symbol;Acc:HGNC:16470]	-	-	-	-	GO:0005737//cytoplasm	GO:0004791//thioredoxin-disulfide reductase activity;GO:0005515//protein binding	GO:0007275//multicellular organism development;GO:0007283//spermatogenesis;GO:0030154//cell differentiation;GO:0045454//cell redox homeostasis;GO:0098869//cellular oxidant detoxification
ENSG00000128510	218	163	197	0	0	2	14.5	11.48	10.73	0	0	0.08	12.2367	0.0266667	-8.84196	1.57e-15	5.99e-15	CPA4	carboxypeptidase A4 [Source:HGNC Symbol;Acc:HGNC:15740]	-	-	-	-	GO:0005575//cellular_component;GO:0005576//extracellular region;GO:0005615//extracellular space	GO:0004180//carboxypeptidase activity;GO:0004181//metallocarboxypeptidase activity;GO:0005515//protein binding;GO:0008233//peptidase activity;GO:0008237//metallopeptidase activity;GO:0008270//zinc ion binding;GO:0016787//hydrolase activity;GO:0046872//metal ion binding	GO:0006508//proteolysis;GO:0016573//histone acetylation
ENSG00000108691	7	4	4	0	0	0	0.67	0.38	0.32	0	0	0	0.456667	0.001	-8.835	0.00386951	0.00682406	CCL2	C-C motif chemokine ligand 2 [Source:HGNC Symbol;Acc:HGNC:10618]	Human Diseases;Environmental Information Processing;Human Diseases;Organismal Systems;Organismal Systems;Human Diseases;Human Diseases;Human Diseases;Human Diseases;Environmental Information Processing;Human Diseases;Human Diseases;Environmental Information Processing;Organismal Systems;Human Diseases	Infectious diseases;Signaling molecules and interaction;Infectious diseases;Immune system;Immune system;Infectious diseases;Immune diseases;Cardiovascular diseases;Infectious disease: bacterial;Signal transduction;Infectious diseases;Endocrine and metabolic diseases;Signaling molecules and interaction;Immune system;Infectious diseases	ko05168//Herpes simplex infection;ko04060//Cytokine-cytokine receptor interaction;ko05163//Human cytomegalovirus infection;ko04062//Chemokine signaling pathway;ko04621//NOD-like receptor signaling pathway;ko05164//Influenza A;ko05323//Rheumatoid arthritis;ko05418//Fluid shear stress and atherosclerosis;ko05135//Yersinia infection;ko04668//TNF signaling pathway;ko05142//Chagas disease (American tr…	K14624;K14624;K14624;K14624;K14624;K14624;K14624;K14624;K14624;K14624;K14624;K14624;K14624;K14624;K14624	GO:0005576//extracellular region;GO:0005615//extracellular space	GO:0004672//protein kinase activity;GO:0005102//signaling receptor binding;GO:0005125//cytokine activity;GO:0005515//protein binding;GO:0008009//chemokine activity;GO:0031727//CCR2 chemokine receptor binding;GO:0048020//CCR chemokine receptor binding	GO:0000165//MAPK cascade;GO:0001525//angiogenesis;GO:0002548//monocyte chemotaxis;GO:0006468//protein phosphorylation;GO:0006935//chemotaxis;GO:0006954//inflammatory response;GO:0006955//immune response;GO:0006959//humoral immune response;GO:0007010//cytoskeleton organization;GO:0007155//cell adhesion;GO:0007165//signal transduction;GO:0007166//cell surface receptor signaling pathway;GO:0007186//…
ENSG00000183128	11	15	7	0	0	0	0.47	0.64	0.25	0	0	0	0.453333	0.001	-8.82443	2.94e-05	6.37e-05	CALHM3	calcium homeostasis modulator 3 [Source:HGNC Symbol;Acc:HGNC:23458]	-	-	-	-	GO:0005886//plasma membrane;GO:0005887//integral component of plasma membrane;GO:0016020//membrane;GO:0016021//integral component of membrane;GO:0016323//basolateral plasma membrane	GO:0005244//voltage-gated ion channel activity;GO:0005261//cation channel activity;GO:0005515//protein binding	GO:0006811//ion transport;GO:0015867//ATP transport;GO:0034220//ion transmembrane transport;GO:0050896//response to stimulus;GO:0050909//sensory perception of taste;GO:0051291//protein heterooligomerization;GO:0098655//cation transmembrane transport
ENSG00000176571	4	6	6	0	0	0	0.32	0.52	0.52	0	0	0	0.453333	0.001	-8.82443	0.00283151	0.00507177	CNBD1	cyclic nucleotide binding domain containing 1 [Source:HGNC Symbol;Acc:HGNC:26663]	-	-	-	-	-	-	-
ENSG00000161270	31	29	41	0	0	0	0.41	0.4	0.5	0	0	0	0.436667	0.001	-8.77039	1.62e-09	4.64e-09	NPHS1	NPHS1 adhesion molecule, nephrin [Source:HGNC Symbol;Acc:HGNC:7908]	-	-	-	-	GO:0005886//plasma membrane;GO:0005887//integral component of plasma membrane;GO:0005911//cell-cell junction;GO:0005925//focal adhesion;GO:0016020//membrane;GO:0016021//integral component of membrane;GO:0036057//slit diaphragm;GO:0042995//cell projection;GO:0070062//extracellular exosome	GO:0005515//protein binding;GO:0017022//myosin binding;GO:0050839//cell adhesion molecule binding	GO:0000165//MAPK cascade;GO:0007155//cell adhesion;GO:0007254//JNK cascade;GO:0007275//multicellular organism development;GO:0007517//muscle organ development;GO:0007519//skeletal muscle tissue development;GO:0007520//myoblast fusion;GO:0007588//excretion;GO:0030838//positive regulation of actin filament polymerization;GO:0032836//glomerular basement membrane development;GO:0035418//protein local…
ENSG00000268940	2	6	9	0	0	0	0.15	0.54	0.62	0	0	0	0.436667	0.001	-8.77039	0.00300964	0.00537536	CT45A1	cancer/testis antigen family 45 member A1 [Source:HGNC Symbol;Acc:HGNC:33267]	-	-	-	-	GO:0032039//integrator complex	GO:0005515//protein binding	GO:0034472//snRNA 3'-end processing
ENSG00000173198	18	12	20	0	0	0	0.47	0.31	0.44	0	0	0	0.406667	0.001	-8.6677	1.03e-06	2.48e-06	CYSLTR1	cysteinyl leukotriene receptor 1 [Source:HGNC Symbol;Acc:HGNC:17451]	Environmental Information Processing;Environmental Information Processing	Signaling molecules and interaction;Signal transduction	ko04080//Neuroactive ligand-receptor interaction;ko04020//Calcium signaling pathway	K04322;K04322	GO:0005886//plasma membrane;GO:0005887//integral component of plasma membrane;GO:0016020//membrane;GO:0016021//integral component of membrane	GO:0001631//cysteinyl leukotriene receptor activity;GO:0004930//G protein-coupled receptor activity;GO:0004974//leukotriene receptor activity;GO:0008528//G protein-coupled peptide receptor activity	GO:0002437//inflammatory response to antigenic stimulus;GO:0002862//negative regulation of inflammatory response to antigenic stimulus;GO:0006816//calcium ion transport;GO:0006935//chemotaxis;GO:0006952//defense response;GO:0007165//signal transduction;GO:0007166//cell surface receptor signaling pathway;GO:0007186//G protein-coupled receptor signaling pathway;GO:0007204//positive regulation of cy…
ENSG00000145386	14	13	14	0	0	0	0.35	0.4	0.46	0	0	0	0.403333	0.001	-8.65583	4.51e-06	1.04e-05	CCNA2	cyclin A2 [Source:HGNC Symbol;Acc:HGNC:1578]	Human Diseases;Human Diseases;Human Diseases;Human Diseases;Human Diseases;Human Diseases;Human Diseases;Cellular Processes;Cellular Processes;Environmental Information Processing;Organismal Systems;Human Diseases	Cancers;Infectious diseases;Infectious diseases;Cancers;Infectious diseases;Cancers;Infectious diseases;Cell growth and death;Cell growth and death;Signal transduction;Endocrine system;Cancers	ko05200//Pathways in cancer;ko05165//Human papillomavirus infection;ko05169//Epstein-Barr virus infection;ko05202//Transcriptional misregulation in cancers;ko05166//HTLV-I infection;ko05203//Viral carcinogenesis;ko05161//Hepatitis B;ko04218//Cellular senescence;ko04110//Cell cycle;ko04152//AMPK signaling pathway;ko04914//Progesterone-mediated oocyte maturation;ko05221//Acute myeloid leukemia	K06627;K06627;K06627;K06627;K06627;K06627;K06627;K06627;K06627;K06627;K06627;K06627	GO:0000307//cyclin-dependent protein kinase holoenzyme complex;GO:0001939//female pronucleus;GO:0001940//male pronucleus;GO:0005634//nucleus;GO:0005654//nucleoplasm;GO:0005737//cytoplasm;GO:0005829//cytosol;GO:0097124//cyclin A2-CDK2 complex	GO:0005515//protein binding;GO:0016538//cyclin-dependent protein serine/threonine kinase regulator activity;GO:0019901//protein kinase binding;GO:0019904//protein domain specific binding	GO:0000079//regulation of cyclin-dependent protein serine/threonine kinase activity;GO:0000086//G2/M transition of mitotic cell cycle;GO:0006275//regulation of DNA replication;GO:0007049//cell cycle;GO:0007265//Ras protein signal transduction;GO:0016032//viral process;GO:0016572//histone phosphorylation;GO:0016579//protein deubiquitination;GO:0031100//animal organ regeneration;GO:0032355//respons…
ENSG00000099984	6	6	4	0	0	0	0.46	0.44	0.28	0	0	0	0.393333	0.001	-8.61961	0.00265682	0.00477599	GSTT2	glutathione S-transferase theta 2 (gene/pseudogene) [Source:HGNC Symbol;Acc:HGNC:4642]	Metabolism;Human Diseases;Human Diseases;Human Diseases;Human Diseases;Metabolism;Metabolism;Human Diseases;Metabolism;Metabolism	Global and overview maps;Cancers;Cancers;Cardiovascular diseases;Cancers;Xenobiotics biodegradation and metabolism;Xenobiotics biodegradation and metabolism;Drug resistance;Xenobiotics biodegradation and metabolism;Metabolism of other amino acids	ko01100//Metabolic pathways;ko05200//Pathways in cancer;ko05225//Hepatocellular carcinoma;ko05418//Fluid shear stress and atherosclerosis;ko05204//Chemical carcinogenesis;ko00983//Drug metabolism - other enzymes;ko00980//Metabolism of xenobiotics by cytochrome P450;ko01524//Platinum drug resistance;ko00982//Drug metabolism - cytochrome P450;ko00480//Glutathione metabolism	K00799;K00799;K00799;K00799;K00799;K00799;K00799;K00799;K00799;K00799	GO:0005737//cytoplasm	GO:0004364//glutathione transferase activity;GO:0005515//protein binding	GO:0006749//glutathione metabolic process
ENSG00000165685	10	18	16	0	0	0	0.26	0.46	0.34	0	0	0	0.353333	0.001	-8.46489	3.08e-06	7.17e-06	TMEM52B	transmembrane protein 52B [Source:HGNC Symbol;Acc:HGNC:26438]	-	-	-	-	GO:0016020//membrane;GO:0016021//integral component of membrane;GO:0070062//extracellular exosome	GO:0003674//molecular_function;GO:0005515//protein binding	GO:0008150//biological_process
ENSG00000134215	10	16	11	0	0	0	0.33	0.51	0.21	0	0	0	0.35	0.001	-8.45121	1.13e-05	2.54e-05	VAV3	vav guanine nucleotide exchange factor 3 [Source:HGNC Symbol;Acc:HGNC:12659]	Environmental Information Processing;Environmental Information Processing;Cellular Processes;Human Diseases;Cellular Processes;Organismal Systems;Organismal Systems;Organismal Systems;Organismal Systems;Organismal Systems;Human Diseases;Organismal Systems;Organismal Systems	Signal transduction;Signal transduction;Cell motility;Cancers;Cellular community - eukaryotes;Immune system;Immune system;Immune system;Immune system;Immune system;Infectious disease: bacterial;Immune system;Immune system	ko04015//Rap1 signaling pathway;ko04024//cAMP signaling pathway;ko04810//Regulation of actin cytoskeleton;ko05205//Proteoglycans in cancer;ko04510//Focal adhesion;ko04062//Chemokine signaling pathway;ko04650//Natural killer cell mediated cytotoxicity;ko04666//Fc gamma R-mediated phagocytosis;ko04662//B cell receptor signaling pathway;ko04664//Fc epsilon RI signaling pathway;ko05135//Yersinia infe…	K05730;K05730;K05730;K05730;K05730;K05730;K05730;K05730;K05730;K05730;K05730;K05730;K05730	GO:0001772//immunological synapse;GO:0005737//cytoplasm;GO:0005829//cytosol;GO:0005886//plasma membrane	GO:0005085//guanyl-nucleotide exchange factor activity;GO:0005096//GTPase activator activity;GO:0005154//epidermal growth factor receptor binding;GO:0005515//protein binding;GO:0046872//metal ion binding	GO:0001525//angiogenesis;GO:0006906//vesicle fusion;GO:0006974//cellular response to DNA damage stimulus;GO:0007186//G protein-coupled receptor signaling pathway;GO:0007229//integrin-mediated signaling pathway;GO:0007264//small GTPase mediated signal transduction;GO:0008361//regulation of cell size;GO:0016477//cell migration;GO:0030031//cell projection assembly;GO:0030032//lamellipodium assembly;…
ENSG00000273047	4	0	0	0	0	0	1.05	0	0	0	0	0	0.35	0.001	-8.45121	0.342588	0.435291	-	novel transcript, LIME1-SLC2A4RG readthrough	-	-	-	-	GO:0019815//B cell receptor complex	GO:0019901//protein kinase binding	GO:0006357//regulation of transcription by RNA polymerase II;GO:0014066//regulation of phosphatidylinositol 3-kinase signaling;GO:0043122//regulation of I-kappaB kinase/NF-kappaB signaling;GO:0043405//regulation of MAP kinase activity;GO:0050852//T cell receptor signaling pathway;GO:0050853//B cell receptor signaling pathway;GO:0051279//regulation of release of sequestered calcium ion into cytoso…
ENSG00000188816	4	12	8	0	0	0	0.18	0.53	0.29	0	0	0	0.333333	0.001	-8.38082	0.000322268	0.000637702	HMX2	H6 family homeobox 2 [Source:HGNC Symbol;Acc:HGNC:5018]	-	-	-	-	GO:0000785//chromatin;GO:0005634//nucleus	GO:0000977//RNA polymerase II regulatory region sequence-specific DNA binding;GO:0000981//DNA-binding transcription factor activity, RNA polymerase II-specific;GO:0003677//DNA binding;GO:1990837//sequence-specific double-stranded DNA binding	GO:0006355//regulation of transcription, DNA-templated;GO:0006357//regulation of transcription by RNA polymerase II;GO:0007275//multicellular organism development;GO:0007399//nervous system development;GO:0007420//brain development;GO:0008284//positive regulation of cell proliferation;GO:0030154//cell differentiation;GO:0042472//inner ear morphogenesis;GO:0048026//positive regulation of mRNA spli…
ENSG00000105889	5	4	9	0	0	0	0.28	0.29	0.42	0	0	0	0.33	0.001	-8.36632	0.00174745	0.00320383	STEAP1B	STEAP family member 1B [Source:HGNC Symbol;Acc:HGNC:41907]	Organismal Systems	Digestive system	ko04978//Mineral absorption	K14737	GO:0005768//endosome;GO:0005886//plasma membrane;GO:0016020//membrane;GO:0016021//integral component of membrane	GO:0005515//protein binding	-
ENSG00000132646	7	10	11	0	0	0	0.26	0.37	0.34	0	0	0	0.323333	0.001	-8.33688	9e-05	0.000187164	PCNA	proliferating cell nuclear antigen [Source:HGNC Symbol;Acc:HGNC:8729]	Cellular Processes;Human Diseases;Cellular Processes;Genetic Information Processing;Genetic Information Processing;Genetic Information Processing;Genetic Information Processing	Cellular community - eukaryotes;Infectious diseases;Cell growth and death;Replication and repair;Replication and repair;Replication and repair;Replication and repair	ko04530//Tight junction;ko05161//Hepatitis B;ko04110//Cell cycle;ko03420//Nucleotide excision repair;ko03030//DNA replication;ko03410//Base excision repair;ko03430//Mismatch repair	K04802;K04802;K04802;K04802;K04802;K04802;K04802	GO:0000307//cyclin-dependent protein kinase holoenzyme complex;GO:0000781//chromosome, telomeric region;GO:0000785//chromatin;GO:0005634//nucleus;GO:0005652//nuclear lamina;GO:0005654//nucleoplasm;GO:0005657//replication fork;GO:0005813//centrosome;GO:0016604//nuclear body;GO:0030894//replisome;GO:0043596//nuclear replication fork;GO:0043626//PCNA complex;GO:0070062//extracellular exosome;GO:0070…	GO:0000701//purine-specific mismatch base pair DNA N-glycosylase activity;GO:0003677//DNA binding;GO:0003682//chromatin binding;GO:0003684//damaged DNA binding;GO:0005515//protein binding;GO:0008022//protein C-terminus binding;GO:0008134//transcription factor binding;GO:0019899//enzyme binding;GO:0030331//estrogen receptor binding;GO:0030337//DNA polymerase processivity factor activity;GO:0030971…	GO:0000083//regulation of transcription involved in G1/S transition of mitotic cell cycle;GO:0000122//negative regulation of transcription by RNA polymerase II;GO:0000723//telomere maintenance;GO:0006260//DNA replication;GO:0006272//leading strand elongation;GO:0006275//regulation of DNA replication;GO:0006281//DNA repair;GO:0006283//transcription-coupled nucleotide-excision repair;GO:0006287//ba…
ENSG00000130283	16	10	11	0	0	0	0.43	0.26	0.25	0	0	0	0.313333	0.001	-8.29155	1.13e-05	2.53e-05	GDF1	growth differentiation factor 1 [Source:HGNC Symbol;Acc:HGNC:4214]	Environmental Information Processing	Signaling molecules and interaction	ko04060//Cytokine-cytokine receptor interaction	K05495	GO:0005576//extracellular region;GO:0005615//extracellular space	GO:0005125//cytokine activity;GO:0008083//growth factor activity	GO:0007165//signal transduction;GO:0010862//positive regulation of pathway-restricted SMAD protein phosphorylation;GO:0030509//BMP signaling pathway;GO:0060395//SMAD protein signal transduction
ENSG00000175445	5	8	4	0	0	0	0.13	0.58	0.23	0	0	0	0.313333	0.001	-8.29155	0.00202193	0.00367775	LPL	lipoprotein lipase [Source:HGNC Symbol;Acc:HGNC:6677]	Human Diseases;Organismal Systems;Metabolism;Organismal Systems	Neurodegenerative diseases;Endocrine system;Lipid metabolism;Digestive system	ko05010//Alzheimer disease;ko03320//PPAR signaling pathway;ko00561//Glycerolipid metabolism;ko04979//Cholesterol metabolism	K01059;K01059;K01059;K01059	GO:0005576//extracellular region;GO:0005615//extracellular space;GO:0005886//plasma membrane;GO:0016020//membrane;GO:0034361//very-low-density lipoprotein particle;GO:0042627//chylomicron	GO:0004465//lipoprotein lipase activity;GO:0004620//phospholipase activity;GO:0004806//triglyceride lipase activity;GO:0005102//signaling receptor binding;GO:0005509//calcium ion binding;GO:0005515//protein binding;GO:0008201//heparin binding;GO:0008970//phospholipase A1 activity;GO:0016298//lipase activity;GO:0016787//hydrolase activity;GO:0017129//triglyceride binding;GO:0034185//apolipoprotein…	GO:0001523//retinoid metabolic process;GO:0006629//lipid metabolic process;GO:0006631//fatty acid metabolic process;GO:0006633//fatty acid biosynthetic process;GO:0006641//triglyceride metabolic process;GO:0006644//phospholipid metabolic process;GO:0009409//response to cold;GO:0009749//response to glucose;GO:0010744//positive regulation of macrophage derived foam cell differentiation;GO:0010884//…
ENSG00000173868	11	5	2	0	0	0	0.38	0.44	0.07	0	0	0	0.296667	0.001	-8.2127	0.00199067	0.00362443	PHOSPHO1	phosphoethanolamine/phosphocholine phosphatase 1 [Source:HGNC Symbol;Acc:HGNC:16815]	Metabolism;Metabolism	Global and overview maps;Lipid metabolism	ko01100//Metabolic pathways;ko00564//Glycerophospholipid metabolism	K06124;K06124	GO:0005829//cytosol;GO:0031012//extracellular matrix;GO:0065010//extracellular membrane-bounded organelle	GO:0005515//protein binding;GO:0016462//pyrophosphatase activity;GO:0016787//hydrolase activity;GO:0016791//phosphatase activity;GO:0046872//metal ion binding;GO:0052731//phosphocholine phosphatase activity;GO:0052732//phosphoethanolamine phosphatase activity	GO:0001958//endochondral ossification;GO:0006646//phosphatidylethanolamine biosynthetic process;GO:0006656//phosphatidylcholine biosynthetic process;GO:0016311//dephosphorylation;GO:0030500//regulation of bone mineralization;GO:0035630//bone mineralization involved in bone maturation
ENSG00000171116	10	7	9	0	0	0	0.36	0.25	0.27	0	0	0	0.293333	0.001	-8.1964	0.000142949	0.000292018	HSFX1	heat shock transcription factor family, X-linked 1 [Source:HGNC Symbol;Acc:HGNC:29603]	-	-	-	-	GO:0000785//chromatin;GO:0005634//nucleus;GO:0005737//cytoplasm	GO:0000978//RNA polymerase II proximal promoter sequence-specific DNA binding;GO:0000981//DNA-binding transcription factor activity, RNA polymerase II-specific;GO:0003677//DNA binding;GO:0003700//DNA-binding transcription factor activity;GO:0005515//protein binding;GO:0043565//sequence-specific DNA binding	GO:0006355//regulation of transcription, DNA-templated;GO:0006357//regulation of transcription by RNA polymerase II
ENSG00000273217	28	41	7	0	0	0	0.31	0.45	0.07	0	0	0	0.276667	0.001	-8.11201	1.17e-07	3.01e-07	-	novel protein	Environmental Information Processing;Cellular Processes	Signal transduction;Cellular community - eukaryotes	ko04015//Rap1 signaling pathway;ko04530//Tight junction	K08020;K08020	GO:0005813//centrosome;GO:0005829//cytosol	GO:0005085//guanyl-nucleotide exchange factor activity;GO:0005515//protein binding	GO:0007165//signal transduction;GO:0007264//small GTPase mediated signal transduction;GO:0050790//regulation of catalytic activity
ENSG00000093134	5	6	6	0	0	0	0.29	0.28	0.24	0	0	0	0.27	0.001	-8.07682	0.00195646	0.00356522	VNN3	vanin 3 [Source:HGNC Symbol;Acc:HGNC:16431]	Metabolism	Metabolism of cofactors and vitamins	ko00770//Pantothenate and CoA biosynthesis	K08069	GO:0005575//cellular_component;GO:0005576//extracellular region;GO:0005886//plasma membrane	GO:0016787//hydrolase activity;GO:0017159//pantetheine hydrolase activity	GO:0006807//nitrogen compound metabolic process;GO:0008150//biological_process;GO:0015939//pantothenate metabolic process
ENSG00000187479	8	1	6	0	0	0	0.46	0.06	0.29	0	0	0	0.27	0.001	-8.07682	0.00620554	0.0107098	C11orf96	chromosome 11 open reading frame 96 [Source:HGNC Symbol;Acc:HGNC:38675]	-	-	-	-	-	-	-
ENSG00000147145	11	15	26	0	0	0	0.17	0.26	0.35	0	0	0	0.26	0.001	-8.02237	1.01e-06	2.43e-06	LPAR4	lysophosphatidic acid receptor 4 [Source:HGNC Symbol;Acc:HGNC:4478]	Human Diseases;Environmental Information Processing;Environmental Information Processing;Human Diseases;Environmental Information Processing;Environmental Information Processing;Cellular Processes	Cancers;Signal transduction;Signaling molecules and interaction;Infectious diseases;Signal transduction;Signal transduction;Cell motility	ko05200//Pathways in cancer;ko04151//PI3K-Akt signaling pathway;ko04080//Neuroactive ligand-receptor interaction;ko05130//Pathogenic Escherichia coli infection;ko04072//Phospholipase D signaling pathway;ko04015//Rap1 signaling pathway;ko04810//Regulation of actin cytoskeleton	K04275;K04275;K04275;K04275;K04275;K04275;K04275	GO:0005886//plasma membrane;GO:0005887//integral component of plasma membrane;GO:0016020//membrane;GO:0016021//integral component of membrane;GO:0016604//nuclear body;GO:0043231//intracellular membrane-bounded organelle	GO:0004930//G protein-coupled receptor activity;GO:0008289//lipid binding;GO:0035727//lysophosphatidic acid binding;GO:0070915//lysophosphatidic acid receptor activity	GO:0007165//signal transduction;GO:0007186//G protein-coupled receptor signaling pathway;GO:0035025//positive regulation of Rho protein signal transduction;GO:0051482//positive regulation of cytosolic calcium ion concentration involved in phospholipase C-activating G protein-coupled signaling pathway
ENSG00000144031	6	8	9	0	0	0	0.22	0.3	0.26	0	0	0	0.26	0.001	-8.02237	0.000334563	0.00066094	ANKRD53	ankyrin repeat domain 53 [Source:HGNC Symbol;Acc:HGNC:25691]	-	-	-	-	GO:0000922//spindle pole;GO:0005737//cytoplasm;GO:0005819//spindle;GO:0005856//cytoskeleton	GO:0005515//protein binding	GO:0007049//cell cycle;GO:0007080//mitotic metaphase plate congression;GO:0031116//positive regulation of microtubule polymerization;GO:0051301//cell division;GO:0060236//regulation of mitotic spindle organization;GO:1902412//regulation of mitotic cytokinesis
ENSG00000084628	6	7	11	0	0	0	0.38	0.17	0.22	0	0	0	0.256667	0.001	-8.00375	0.000280303	0.000557617	NKAIN1	sodium/potassium transporting ATPase interacting 1 [Source:HGNC Symbol;Acc:HGNC:25743]	-	-	-	-	GO:0005886//plasma membrane;GO:0016020//membrane;GO:0016021//integral component of membrane	GO:0051117//ATPase binding	GO:0002028//regulation of sodium ion transport
ENSG00000160185	7	9	7	0	0	0	0.22	0.3	0.24	0	0	0	0.253333	0.001	-7.98489	0.000314365	0.000622764	UBASH3A	ubiquitin associated and SH3 domain containing A [Source:HGNC Symbol;Acc:HGNC:12462]	-	-	-	-	GO:0005634//nucleus;GO:0005654//nucleoplasm;GO:0005737//cytoplasm;GO:0005794//Golgi apparatus;GO:0005829//cytosol;GO:0070062//extracellular exosome	GO:0005515//protein binding	GO:0001817//regulation of cytokine production;GO:0050860//negative regulation of T cell receptor signaling pathway
ENSG00000254979	0	3	4	0	0	0	0	0.34	0.4	0	0	0	0.246667	0.001	-7.94642	0.120914	0.171491	-	novel protein	Human Diseases	Immune diseases	ko05310//Asthma	K10786	GO:0016020//membrane;GO:0016021//integral component of membrane	-	GO:0006955//immune response
ENSG00000059377	8	10	6	0	0	0	0.24	0.31	0.15	0	0	0	0.233333	0.001	-7.86625	0.000244025	0.000488456	TBXAS1	thromboxane A synthase 1 [Source:HGNC Symbol;Acc:HGNC:11609]	Metabolism;Organismal Systems;Metabolism	Global and overview maps;Immune system;Lipid metabolism	ko01100//Metabolic pathways;ko04611//Platelet activation;ko00590//Arachidonic acid metabolism	K01832;K01832;K01832	GO:0005783//endoplasmic reticulum;GO:0005789//endoplasmic reticulum membrane;GO:0016020//membrane;GO:0016021//integral component of membrane	GO:0004497//monooxygenase activity;GO:0004796//thromboxane-A synthase activity;GO:0005506//iron ion binding;GO:0016491//oxidoreductase activity;GO:0016705//oxidoreductase activity, acting on paired donors, with incorporation or reduction of molecular oxygen;GO:0016829//lyase activity;GO:0016853//isomerase activity;GO:0020037//heme binding;GO:0036134//12-hydroxyheptadecatrienoic acid synthase acti…	GO:0001516//prostaglandin biosynthetic process;GO:0006629//lipid metabolic process;GO:0006631//fatty acid metabolic process;GO:0006633//fatty acid biosynthetic process;GO:0006690//icosanoid metabolic process;GO:0006693//prostaglandin metabolic process;GO:0019371//cyclooxygenase pathway;GO:0030644//cellular chloride ion homeostasis;GO:0045471//response to ethanol;GO:0045907//positive regulation of…
ENSG00000277775	2	2	1	0	0	0	0.29	0.29	0.12	0	0	0	0.233333	0.001	-7.86625	0.162443	0.223767	H3C7	H3 clustered histone 7 [Source:HGNC Symbol;Acc:HGNC:4773]	Human Diseases;Human Diseases;Human Diseases;Human Diseases	Cancers;Infectious diseases;Immune diseases;Substance dependence	ko05202//Transcriptional misregulation in cancers;ko05131//Shigellosis;ko05322//Systemic lupus erythematosus;ko05034//Alcoholism	K11253;K11253;K11253;K11253	GO:0000228//nuclear chromosome;GO:0000786//nucleosome;GO:0005576//extracellular region;GO:0005634//nucleus;GO:0005654//nucleoplasm;GO:0005694//chromosome;GO:0016020//membrane;GO:0032991//protein-containing complex;GO:0070062//extracellular exosome	GO:0003677//DNA binding;GO:0005515//protein binding;GO:0045296//cadherin binding;GO:0046982//protein heterodimerization activity	GO:0000183//chromatin silencing at rDNA;GO:0006325//chromatin organization;GO:0006334//nucleosome assembly;GO:0006335//DNA replication-dependent nucleosome assembly;GO:0007596//blood coagulation;GO:0032200//telomere organization;GO:0038111//interleukin-7-mediated signaling pathway;GO:0045652//regulation of megakaryocyte differentiation;GO:0045814//negative regulation of gene expression, epigeneti…
ENSG00000188958	2	5	5	0	0	0	0.17	0.3	0.21	0	0	0	0.226667	0.001	-7.82443	0.0125533	0.0208253	UTS2B	urotensin 2B [Source:HGNC Symbol;Acc:HGNC:30894]	-	-	-	-	GO:0005576//extracellular region	GO:0001664//G protein-coupled receptor binding;GO:0005179//hormone activity	GO:0007186//G protein-coupled receptor signaling pathway;GO:0008217//regulation of blood pressure;GO:0097746//regulation of blood vessel diameter
ENSG00000110203	2	3	3	0	0	0	0.18	0.26	0.23	0	0	0	0.223333	0.001	-7.80305	0.0510792	0.0775842	FOLR3	folate receptor gamma [Source:HGNC Symbol;Acc:HGNC:3795]	Cellular Processes;Human Diseases	Transport and catabolism;Drug resistance	ko04144//Endocytosis;ko01523//Antifolate resistance	K13649;K13649	GO:0005576//extracellular region;GO:0016020//membrane;GO:0019898//extrinsic component of membrane;GO:0031362//anchored component of external side of plasma membrane;GO:0035580//specific granule lumen;GO:1904724//tertiary granule lumen	GO:0005515//protein binding;GO:0005542//folic acid binding;GO:0038023//signaling receptor activity	GO:0007155//cell adhesion;GO:0007342//fusion of sperm to egg plasma membrane involved in single fertilization;GO:0015884//folic acid transport;GO:0035036//sperm-egg recognition;GO:0043312//neutrophil degranulation
ENSG00000249931	6	12	0	0	0	0	0.22	0.44	0	0	0	0	0.22	0.001	-7.78136	0.15766	0.218198	GOLGA8K	golgin A8 family member K [Source:HGNC Symbol;Acc:HGNC:38652]	-	-	-	-	GO:0000137//Golgi cis cisterna;GO:0005794//Golgi apparatus;GO:0005801//cis-Golgi network;GO:0032580//Golgi cisterna membrane	GO:0005515//protein binding	GO:0007030//Golgi organization
ENSG00000180658	1	0	18	0	0	0	0.05	0	0.6	0	0	0	0.216667	0.001	-7.75933	0.193631	0.262087	OR2A4	olfactory receptor family 2 subfamily A member 4 [Source:HGNC Symbol;Acc:HGNC:14729]	Organismal Systems	Sensory system	ko04740//Olfactory transduction	K04257	GO:0005886//plasma membrane;GO:0016020//membrane;GO:0016021//integral component of membrane;GO:0032154//cleavage furrow;GO:0055037//recycling endosome;GO:0090543//Flemming body;GO:0097431//mitotic spindle pole;GO:1990023//mitotic spindle midzone	GO:0003674//molecular_function;GO:0004930//G protein-coupled receptor activity;GO:0004984//olfactory receptor activity;GO:0005549//odorant binding	GO:0007165//signal transduction;GO:0007186//G protein-coupled receptor signaling pathway;GO:0007608//sensory perception of smell;GO:0032467//positive regulation of cytokinesis;GO:0032956//regulation of actin cytoskeleton organization;GO:0050896//response to stimulus;GO:0050911//detection of chemical stimulus involved in sensory perception of smell
ENSG00000116032	11	5	16	0	0	0	0.24	0.11	0.29	0	0	0	0.213333	0.001	-7.73697	5.24e-05	0.000110894	GRIN3B	glutamate ionotropic receptor NMDA type subunit 3B [Source:HGNC Symbol;Acc:HGNC:16768]	Environmental Information Processing;Environmental Information Processing;Human Diseases;Organismal Systems;Human Diseases;Human Diseases;Human Diseases;Human Diseases	Signaling molecules and interaction;Signal transduction;Substance dependence;Nervous system;Neurodegenerative disease;Substance dependence;Substance dependence;Substance dependence	ko04080//Neuroactive ligand-receptor interaction;ko04024//cAMP signaling pathway;ko05034//Alcoholism;ko04724//Glutamatergic synapse;ko05017//Spinocerebellar ataxia;ko05031//Amphetamine addiction;ko05030//Cocaine addiction;ko05033//Nicotine addiction	K05214;K05214;K05214;K05214;K05214;K05214;K05214;K05214	GO:0005886//plasma membrane;GO:0016020//membrane;GO:0016021//integral component of membrane;GO:0017146//NMDA selective glutamate receptor complex;GO:0030054//cell junction;GO:0043025//neuronal cell body;GO:0045202//synapse;GO:0045211//postsynaptic membrane	GO:0004970//ionotropic glutamate receptor activity;GO:0004972//NMDA glutamate receptor activity;GO:0005216//ion channel activity;GO:0005261//cation channel activity;GO:0005262//calcium channel activity;GO:0015276//ligand-gated ion channel activity;GO:0016594//glycine binding;GO:0030594//neurotransmitter receptor activity;GO:0038023//signaling receptor activity;GO:0042165//neurotransmitter binding	GO:0006811//ion transport;GO:0034220//ion transmembrane transport;GO:0035235//ionotropic glutamate receptor signaling pathway;GO:0051205//protein insertion into membrane;GO:0051924//regulation of calcium ion transport;GO:0070588//calcium ion transmembrane transport;GO:0098655//cation transmembrane transport
ENSG00000114948	3	2	1	0	0	0	0.27	0.24	0.13	0	0	0	0.213333	0.001	-7.73697	0.109195	0.156368	ADAM23	ADAM metallopeptidase domain 23 [Source:HGNC Symbol;Acc:HGNC:202]	-	-	-	-	GO:0005576//extracellular region;GO:0005886//plasma membrane;GO:0005887//integral component of plasma membrane;GO:0016020//membrane;GO:0016021//integral component of membrane;GO:0098978//glutamatergic synapse;GO:0099056//integral component of presynaptic membrane	GO:0004222//metalloendopeptidase activity;GO:0005178//integrin binding;GO:0005515//protein binding;GO:0008237//metallopeptidase activity	GO:0006508//proteolysis;GO:0007155//cell adhesion;GO:0007417//central nervous system development;GO:1990830//cellular response to leukemia inhibitory factor
ENSG00000288623	2	0	0	0	0	0	0.63	0	0	0	0	0	0.21	0.001	-7.71425	0.604463	0.703427	-	novel protein	-	-	-	-	-	-	-
ENSG00000100985	6	7	9	0	0	0	0.18	0.21	0.23	0	0	0	0.206667	0.001	-7.69116	0.00044831	0.000875763	MMP9	matrix metallopeptidase 9 [Source:HGNC Symbol;Acc:HGNC:7176]	Human Diseases;Human Diseases;Human Diseases;Human Diseases;Human Diseases;Human Diseases;Organismal Systems;Organismal Systems;Organismal Systems;Environmental Information Processing;Human Diseases;Human Diseases;Organismal Systems;Human Diseases	Cancers;Cancers;Cancers;Cancers;Infectious diseases;Cardiovascular diseases;Endocrine system;Endocrine system;Immune system;Signal transduction;Drug resistance;Cancers;Immune system;Cancers	ko05200//Pathways in cancer;ko05202//Transcriptional misregulation in cancers;ko05205//Proteoglycans in cancer;ko05206//MicroRNAs in cancer;ko05161//Hepatitis B;ko05418//Fluid shear stress and atherosclerosis;ko04915//Estrogen signaling pathway;ko04926//Relaxin signaling pathway;ko04670//Leukocyte transendothelial migration;ko04668//TNF signaling pathway;ko01522//Endocrine resistance;ko05215//Pro…	K01403;K01403;K01403;K01403;K01403;K01403;K01403;K01403;K01403;K01403;K01403;K01403;K01403;K01403	GO:0005576//extracellular region;GO:0005615//extracellular space;GO:0031012//extracellular matrix;GO:0062023//collagen-containing extracellular matrix;GO:0070062//extracellular exosome;GO:1904724//tertiary granule lumen;GO:1904813//ficolin-1-rich granule lumen	GO:0004175//endopeptidase activity;GO:0004222//metalloendopeptidase activity;GO:0004252//serine-type endopeptidase activity;GO:0005515//protein binding;GO:0005518//collagen binding;GO:0008233//peptidase activity;GO:0008237//metallopeptidase activity;GO:0008270//zinc ion binding;GO:0016787//hydrolase activity;GO:0042802//identical protein binding;GO:0046872//metal ion binding	GO:0001501//skeletal system development;GO:0001503//ossification;GO:0001934//positive regulation of protein phosphorylation;GO:0006508//proteolysis;GO:0007566//embryo implantation;GO:0019221//cytokine-mediated signaling pathway;GO:0022617//extracellular matrix disassembly;GO:0030198//extracellular matrix organization;GO:0030225//macrophage differentiation;GO:0030335//positive regulation of cell m…
ENSG00000125409	4	2	4	0	0	0	0.33	0.09	0.2	0	0	0	0.206667	0.001	-7.69116	0.024567	0.0392445	TEKT3	tektin 3 [Source:HGNC Symbol;Acc:HGNC:14293]	-	-	-	-	GO:0002080//acrosomal membrane;GO:0002081//outer acrosomal membrane;GO:0005634//nucleus;GO:0005737//cytoplasm;GO:0005929//cilium;GO:0015630//microtubule cytoskeleton;GO:0016020//membrane;GO:0031410//cytoplasmic vesicle;GO:0031514//motile cilium;GO:0036126//sperm flagellum;GO:0042995//cell projection;GO:0070062//extracellular exosome	GO:0003674//molecular_function;GO:0005515//protein binding	GO:0030317//flagellated sperm motility;GO:0060271//cilium assembly;GO:0060294//cilium movement involved in cell motility;GO:0060378//regulation of brood size
ENSG00000181617	48	64	78	0	0	1	6.62	8.82	9.03	0	0	0.12	8.15667	0.04	-7.67184	6.39e-10	1.88e-09	FDCSP	follicular dendritic cell secreted protein [Source:HGNC Symbol;Acc:HGNC:19215]	-	-	-	-	GO:0005576//extracellular region	GO:0005515//protein binding	-
ENSG00000189269	5	2	4	0	0	0	0.27	0.11	0.21	0	0	0	0.196667	0.001	-7.61961	0.0170972	0.0278882	DRICH1	aspartate rich 1 [Source:HGNC Symbol;Acc:HGNC:28031]	-	-	-	-	-	GO:0005515//protein binding	-
ENSG00000277971	1	3	1	0	0	0	0.11	0.34	0.14	0	0	0	0.196667	0.001	-7.61961	0.168236	0.230858	-	novel protein	-	-	-	-	GO:0005737//cytoplasm;GO:0031463//Cul3-RING ubiquitin ligase complex	-	GO:0006513//protein monoubiquitination;GO:0016567//protein ubiquitination;GO:0051301//cell division
ENSG00000113205	3	0	1	0	0	0	0.07	0	0.52	0	0	0	0.196667	0.001	-7.61961	0.298028	0.384815	PCDHB3	protocadherin beta 3 [Source:HGNC Symbol;Acc:HGNC:8688]	-	-	-	-	GO:0005886//plasma membrane;GO:0005887//integral component of plasma membrane;GO:0016020//membrane;GO:0016021//integral component of membrane;GO:0045202//synapse	GO:0005509//calcium ion binding;GO:0005515//protein binding	GO:0007155//cell adhesion;GO:0007156//homophilic cell adhesion via plasma membrane adhesion molecules;GO:0007268//chemical synaptic transmission;GO:0007399//nervous system development;GO:0007416//synapse assembly;GO:0016339//calcium-dependent cell-cell adhesion via plasma membrane cell adhesion molecules
ENSG00000168124	1	3	4	0	0	0	0.08	0.23	0.25	0	0	0	0.186667	0.001	-7.54432	0.0587162	0.0882662	OR1F1	olfactory receptor family 1 subfamily F member 1 [Source:HGNC Symbol;Acc:HGNC:8194]	Organismal Systems	Sensory system	ko04740//Olfactory transduction	K04257	GO:0005886//plasma membrane;GO:0016020//membrane;GO:0016021//integral component of membrane	GO:0004930//G protein-coupled receptor activity;GO:0004984//olfactory receptor activity	GO:0007165//signal transduction;GO:0007186//G protein-coupled receptor signaling pathway;GO:0007608//sensory perception of smell;GO:0050896//response to stimulus;GO:0050911//detection of chemical stimulus involved in sensory perception of smell
ENSG00000213030	0	2	6	0	0	0	0	0.16	0.4	0	0	0	0.186667	0.001	-7.54432	0.0986781	0.142278	CGB8	chorionic gonadotropin subunit beta 8 [Source:HGNC Symbol;Acc:HGNC:16453]	-	-	-	-	GO:0005576//extracellular region;GO:0005615//extracellular space;GO:0005737//cytoplasm	GO:0005179//hormone activity;GO:0005515//protein binding	GO:0006357//regulation of transcription by RNA polymerase II;GO:0006915//apoptotic process;GO:0007165//signal transduction;GO:0007186//G protein-coupled receptor signaling pathway;GO:0007267//cell-cell signaling;GO:0007292//female gamete generation;GO:0009755//hormone-mediated signaling pathway;GO:0016486//peptide hormone processing
ENSG00000168421	3	3	4	0	0	0	0.26	0.13	0.16	0	0	0	0.183333	0.001	-7.51833	0.0237024	0.0379257	RHOH	ras homolog family member H [Source:HGNC Symbol;Acc:HGNC:686]	Human Diseases;Organismal Systems	Infectious diseases;Immune system	ko05132//Salmonella infection;ko04670//Leukocyte transendothelial migration	K07873;K07873	GO:0001772//immunological synapse;GO:0005737//cytoplasm;GO:0005829//cytosol;GO:0005856//cytoskeleton;GO:0005886//plasma membrane;GO:0005938//cell cortex;GO:0016020//membrane;GO:0031410//cytoplasmic vesicle;GO:0042995//cell projection;GO:0043231//intracellular membrane-bounded organelle	GO:0000166//nucleotide binding;GO:0003924//GTPase activity;GO:0005095//GTPase inhibitor activity;GO:0005515//protein binding;GO:0005525//GTP binding;GO:0019210//kinase inhibitor activity;GO:0019901//protein kinase binding;GO:0031267//small GTPase binding	GO:0006355//regulation of transcription, DNA-templated;GO:0007015//actin filament organization;GO:0007163//establishment or maintenance of cell polarity;GO:0007264//small GTPase mediated signal transduction;GO:0008045//motor neuron axon guidance;GO:0008360//regulation of cell shape;GO:0016601//Rac protein signal transduction;GO:0030031//cell projection assembly;GO:0030217//T cell differentiation;…
ENSG00000166592	5	3	2	0	0	0	0.24	0.22	0.08	0	0	0	0.18	0.001	-7.49185	0.0230615	0.0369812	RRAD	RRAD, Ras related glycolysis inhibitor and calcium channel regulator [Source:HGNC Symbol;Acc:HGNC:10446]	-	-	-	-	GO:0005829//cytosol;GO:0005886//plasma membrane;GO:0016020//membrane	GO:0000166//nucleotide binding;GO:0003924//GTPase activity;GO:0005246//calcium channel regulator activity;GO:0005515//protein binding;GO:0005516//calmodulin binding;GO:0005525//GTP binding	GO:0007165//signal transduction;GO:0007264//small GTPase mediated signal transduction;GO:1901841//regulation of high voltage-gated calcium channel activity;GO:1901842//negative regulation of high voltage-gated calcium channel activity
ENSG00000126264	3	1	0	0	0	0	0.38	0.16	0	0	0	0	0.18	0.001	-7.49185	0.284267	0.369068	HCST	hematopoietic cell signal transducer [Source:HGNC Symbol;Acc:HGNC:16977]	Organismal Systems	Immune system	ko04650//Natural killer cell mediated cytotoxicity	K07988	GO:0005886//plasma membrane;GO:0009986//cell surface;GO:0016020//membrane;GO:0016021//integral component of membrane	GO:0005102//signaling receptor binding;GO:0005515//protein binding;GO:0043548//phosphatidylinositol 3-kinase binding	GO:0006468//protein phosphorylation;GO:0014068//positive regulation of phosphatidylinositol 3-kinase signaling;GO:0050776//regulation of immune response
ENSG00000169688	0	3	0	0	0	0	0	0.54	0	0	0	0	0.18	0.001	-7.49185	0.463602	0.565028	MT1B	metallothionein 1B [Source:HGNC Symbol;Acc:HGNC:7394]	Organismal Systems	Digestive system	ko04978//Mineral absorption	K14739	GO:0005634//nucleus;GO:0005737//cytoplasm	GO:0005515//protein binding;GO:0008270//zinc ion binding;GO:0046872//metal ion binding	GO:0006882//cellular zinc ion homeostasis;GO:0010273//detoxification of copper ion;GO:0045926//negative regulation of growth;GO:0071276//cellular response to cadmium ion;GO:0071280//cellular response to copper ion;GO:0071294//cellular response to zinc ion
ENSG00000288626	1	1	0	0	0	0	0.26	0.28	0	0	0	0	0.18	0.001	-7.49185	0.576163	0.676115	-	novel protein	-	-	-	-	-	-	-
ENSG00000285446	4	0	6	0	0	0	0.22	0	0.3	0	0	0	0.173333	0.001	-7.43741	0.0494675	0.0752928	-	novel protein	Metabolism;Metabolism	Global and overview maps;Glycan biosynthesis and metabolism	ko01100//Metabolic pathways;ko00532//Glycosaminoglycan biosynthesis - chondroitin sulfate / dermatan sulfate	K01794;K01794	-	GO:0016853//isomerase activity;GO:0047757//chondroitin-glucuronate 5-epimerase activity	GO:0030204//chondroitin sulfate metabolic process;GO:0030205//dermatan sulfate metabolic process
ENSG00000100121	4	0	4	0	0	0	0.26	0	0.26	0	0	0	0.173333	0.001	-7.43741	0.0853321	0.124543	GGTLC2	gamma-glutamyltransferase light chain 2 [Source:HGNC Symbol;Acc:HGNC:18596]	Metabolism;Metabolism;Metabolism;Metabolism	Global and overview maps;Lipid metabolism;Metabolism of other amino acids;Metabolism of other amino acids	ko01100//Metabolic pathways;ko00590//Arachidonic acid metabolism;ko00480//Glutathione metabolism;ko00430//Taurine and hypotaurine metabolism	K18592;K18592;K18592;K18592	GO:0070062//extracellular exosome	GO:0003674//molecular_function;GO:0005515//protein binding;GO:0036374//glutathione hydrolase activity	GO:0006508//proteolysis;GO:0006751//glutathione catabolic process;GO:0008150//biological_process;GO:1901750//leukotriene D4 biosynthetic process
ENSG00000285762	4	0	2	0	0	0	0.37	0	0.15	0	0	0	0.173333	0.001	-7.43741	0.154413	0.214483	-	novel protein, AP000351.4-DDT readtrhough	-	-	-	-	-	-	-
ENSG00000259784	3	0	1	0	0	0	0.4	0	0.12	0	0	0	0.173333	0.001	-7.43741	0.298028	0.384815	-	novel protein	Metabolism;Metabolism	Global and overview maps;Carbohydrate metabolism	ko01100//Metabolic pathways;ko00520//Amino sugar and nucleotide sugar metabolism	K01443;K01443	GO:0016020//membrane;GO:0016021//integral component of membrane	GO:0008448//N-acetylglucosamine-6-phosphate deacetylase activity	GO:0006044//N-acetylglucosamine metabolic process;GO:0006046//N-acetylglucosamine catabolic process
ENSG00000188536	0	0	5	0	0	0	0	0	0.52	0	0	0	0.173333	0.001	-7.43741	0.321814	0.411824	HBA2	hemoglobin subunit alpha 2 [Source:HGNC Symbol;Acc:HGNC:4824]	Human Diseases;Human Diseases	Infectious diseases;Infectious diseases	ko05143//African trypanosomiasis;ko05144//Malaria	K13822;K13822	GO:0005576//extracellular region;GO:0005615//extracellular space;GO:0005829//cytosol;GO:0005833//hemoglobin complex;GO:0016020//membrane;GO:0022627//cytosolic small ribosomal subunit;GO:0031838//haptoglobin-hemoglobin complex;GO:0070062//extracellular exosome;GO:0071682//endocytic vesicle lumen;GO:0072562//blood microparticle	GO:0004601//peroxidase activity;GO:0005344//oxygen carrier activity;GO:0005506//iron ion binding;GO:0005515//protein binding;GO:0019825//oxygen binding;GO:0020037//heme binding;GO:0031720//haptoglobin binding;GO:0043177//organic acid binding;GO:0046872//metal ion binding	GO:0006898//receptor-mediated endocytosis;GO:0010942//positive regulation of cell death;GO:0015671//oxygen transport;GO:0015701//bicarbonate transport;GO:0042542//response to hydrogen peroxide;GO:0042744//hydrogen peroxide catabolic process;GO:0098869//cellular oxidant detoxification
ENSG00000261408	8	0	10	0	0	0	0.25	0	0.26	0	0	0	0.17	0.001	-7.40939	0.150569	0.209506	TEN1-CDK3	TEN1-CDK3 readthrough (NMD candidate) [Source:HGNC Symbol;Acc:HGNC:44420]	-	-	-	-	-	-	-
ENSG00000266964	2	0	2	0	0	0	0.28	0	0.23	0	0	0	0.17	0.001	-7.40939	0.308802	0.39717	FXYD1	FXYD domain containing ion transport regulator 1 [Source:HGNC Symbol;Acc:HGNC:4025]	Environmental Information Processing	Signal transduction	ko04024//cAMP signaling pathway	K13360	GO:0005886//plasma membrane;GO:0005887//integral component of plasma membrane;GO:0005890//sodium:potassium-exchanging ATPase complex;GO:0005901//caveola;GO:0014704//intercalated disc;GO:0016020//membrane;GO:0016021//integral component of membrane;GO:0016324//apical plasma membrane;GO:0030315//T-tubule;GO:0042383//sarcolemma	GO:0005254//chloride channel activity;GO:0017080//sodium channel regulator activity;GO:0044325//ion channel binding;GO:0099106//ion channel regulator activity	GO:0006811//ion transport;GO:0006813//potassium ion transport;GO:0006814//sodium ion transport;GO:0006821//chloride transport;GO:0006936//muscle contraction;GO:0008016//regulation of heart contraction;GO:0010734//negative regulation of protein glutathionylation;GO:0034220//ion transmembrane transport;GO:0043269//regulation of ion transport;GO:0086036//regulation of cardiac muscle cell membrane po…
ENSG00000082397	1615	1757	2098	11	19	7	65.36	69.6	63.77	0.29	0.58	0.3	66.2433	0.39	-7.40816	4e-183	2.06e-181	EPB41L3	erythrocyte membrane protein band 4.1 like 3 [Source:HGNC Symbol;Acc:HGNC:3380]	-	-	-	-	GO:0005737//cytoplasm;GO:0005829//cytosol;GO:0005856//cytoskeleton;GO:0005886//plasma membrane;GO:0005911//cell-cell junction;GO:0016020//membrane;GO:0016021//integral component of membrane;GO:0030054//cell junction;GO:0030673//axolemma;GO:0033270//paranode region of axon;GO:0044224//juxtaparanode region of axon	GO:0003779//actin binding;GO:0005198//structural molecule activity;GO:0005200//structural constituent of cytoskeleton;GO:0005515//protein binding;GO:0008092//cytoskeletal protein binding;GO:0106006//microtubule cortical anchor activity	GO:0001558//regulation of cell growth;GO:0002175//protein localization to paranode region of axon;GO:0006915//apoptotic process;GO:0007010//cytoskeleton organization;GO:0008150//biological_process;GO:0008360//regulation of cell shape;GO:0030865//cortical cytoskeleton organization;GO:0030866//cortical actin cytoskeleton organization;GO:0030913//paranodal junction assembly;GO:0031032//actomyosin st…
ENSG00000185247	5	4	4	0	0	0	0.22	0.15	0.13	0	0	0	0.166667	0.001	-7.38082	0.00748955	0.0127918	MAGEA11	MAGE family member A11 [Source:HGNC Symbol;Acc:HGNC:6798]	-	-	-	-	GO:0005634//nucleus;GO:0005654//nucleoplasm;GO:0005737//cytoplasm;GO:0005829//cytosol;GO:0016604//nuclear body	GO:0005515//protein binding	-
ENSG00000091482	2	1	3	0	0	0	0.16	0.08	0.26	0	0	0	0.166667	0.001	-7.38082	0.12092	0.171491	SMPX	small muscle protein X-linked [Source:HGNC Symbol;Acc:HGNC:11122]	-	-	-	-	GO:0005634//nucleus;GO:0005737//cytoplasm;GO:0005927//muscle tendon junction;GO:0031430//M band;GO:0043034//costamere;GO:0043292//contractile fiber	-	GO:0006941//striated muscle contraction
ENSG00000189129	1	2	3	0	0	0	0.09	0.18	0.23	0	0	0	0.166667	0.001	-7.38082	0.121399	0.172083	PLAC9	placenta associated 9 [Source:HGNC Symbol;Acc:HGNC:19255]	-	-	-	-	GO:0005576//extracellular region	GO:0005515//protein binding	-
ENSG00000185352	16	18	26	0	0	0	0.13	0.17	0.19	0	0	0	0.163333	0.001	-7.35168	2.14e-07	5.42e-07	HS6ST3	heparan sulfate 6-O-sulfotransferase 3 [Source:HGNC Symbol;Acc:HGNC:19134]	Metabolism	Glycan biosynthesis and metabolism	ko00534//Glycosaminoglycan biosynthesis - heparan sulfate / heparin	K08103	GO:0016020//membrane;GO:0016021//integral component of membrane	GO:0008146//sulfotransferase activity;GO:0016740//transferase activity;GO:0017095//heparan sulfate 6-O-sulfotransferase activity	GO:0015015//heparan sulfate proteoglycan biosynthetic process, enzymatic modification
ENSG00000007312	3	0	3	0	0	0	0.17	0	0.32	0	0	0	0.163333	0.001	-7.35168	0.160158	0.221328	CD79B	CD79b molecule [Source:HGNC Symbol;Acc:HGNC:1699]	Organismal Systems	Immune system	ko04662//B cell receptor signaling pathway	K06507	GO:0005654//nucleoplasm;GO:0005829//cytosol;GO:0005886//plasma membrane;GO:0005887//integral component of plasma membrane;GO:0009897//external side of plasma membrane;GO:0016020//membrane;GO:0016021//integral component of membrane;GO:0019815//B cell receptor complex;GO:0070062//extracellular exosome	GO:0004888//transmembrane signaling receptor activity;GO:0005515//protein binding;GO:0042802//identical protein binding	GO:0002250//adaptive immune response;GO:0002376//immune system process;GO:0006955//immune response;GO:0007165//signal transduction;GO:0007166//cell surface receptor signaling pathway;GO:0030183//B cell differentiation;GO:0050853//B cell receptor signaling pathway
ENSG00000174059	8	5	6	0	0	0	0.22	0.13	0.13	0	0	0	0.16	0.001	-7.32193	0.0010563	0.00198275	CD34	CD34 molecule [Source:HGNC Symbol;Acc:HGNC:1662]	Organismal Systems;Environmental Information Processing	Immune system;Signaling molecules and interaction	ko04640//Hematopoietic cell lineage;ko04514//Cell adhesion molecules (CAMs)	K06474;K06474	GO:0005576//extracellular region;GO:0005737//cytoplasm;GO:0005764//lysosome;GO:0005886//plasma membrane;GO:0005887//integral component of plasma membrane;GO:0009897//external side of plasma membrane;GO:0009925//basal plasma membrane;GO:0009986//cell surface;GO:0016020//membrane;GO:0016021//integral component of membrane;GO:0016324//apical plasma membrane;GO:0036053//glomerular endothelium fenestr…	GO:0005515//protein binding;GO:0008134//transcription factor binding;GO:0030246//carbohydrate binding;GO:0043199//sulfate binding	GO:0001894//tissue homeostasis;GO:0001935//endothelial cell proliferation;GO:0003094//glomerular filtration;GO:0003158//endothelium development;GO:0007155//cell adhesion;GO:0007160//cell-matrix adhesion;GO:0007165//signal transduction;GO:0008217//regulation of blood pressure;GO:0010628//positive regulation of gene expression;GO:0010629//negative regulation of gene expression;GO:0030097//hemopoies…
ENSG00000104818	2	2	1	0	0	0	0.2	0.2	0.08	0	0	0	0.16	0.001	-7.32193	0.162443	0.223767	CGB2	chorionic gonadotropin subunit beta 2 [Source:HGNC Symbol;Acc:HGNC:16722]	-	-	-	-	GO:0005576//extracellular region;GO:0005615//extracellular space;GO:0005737//cytoplasm	GO:0005179//hormone activity	GO:0007165//signal transduction;GO:0007186//G protein-coupled receptor signaling pathway;GO:0009755//hormone-mediated signaling pathway
ENSG00000162444	2	2	1	0	0	0	0.23	0.16	0.09	0	0	0	0.16	0.001	-7.32193	0.162443	0.223767	RBP7	retinol binding protein 7 [Source:HGNC Symbol;Acc:HGNC:30316]	-	-	-	-	GO:0005737//cytoplasm	GO:0005501//retinoid binding;GO:0005515//protein binding;GO:0008289//lipid binding;GO:0016918//retinal binding;GO:0019841//retinol binding	-
ENSG00000256980	3	0	2	0	0	0	0.31	0	0.17	0	0	0	0.16	0.001	-7.32193	0.216887	0.290312	KHDC1L	KH domain containing 1 like [Source:HGNC Symbol;Acc:HGNC:37274]	-	-	-	-	GO:0005737//cytoplasm	GO:0003723//RNA binding	GO:0006919//activation of cysteine-type endopeptidase activity involved in apoptotic process
ENSG00000198771	6	6	6	0	0	0	0.14	0.14	0.19	0	0	0	0.156667	0.001	-7.29155	0.00139159	0.00257584	RCSD1	RCSD domain containing 1 [Source:HGNC Symbol;Acc:HGNC:28310]	-	-	-	-	GO:0005884//actin filament	GO:0051015//actin filament binding	GO:0003009//skeletal muscle contraction;GO:0071474//cellular hyperosmotic response
ENSG00000103313	4	3	3	0	0	0	0.14	0.18	0.15	0	0	0	0.156667	0.001	-7.29155	0.0226626	0.0363832	MEFV	MEFV innate immuity regulator, pyrin [Source:HGNC Symbol;Acc:HGNC:6998]	Organismal Systems;Human Diseases	Immune system;Infectious disease: bacterial	ko04621//NOD-like receptor signaling pathway;ko05135//Yersinia infection	K12803;K12803	GO:0001726//ruffle;GO:0005634//nucleus;GO:0005654//nucleoplasm;GO:0005737//cytoplasm;GO:0005776//autophagosome;GO:0005829//cytosol;GO:0005856//cytoskeleton;GO:0005874//microtubule;GO:0005875//microtubule associated complex;GO:0030027//lamellipodium;GO:0031410//cytoplasmic vesicle;GO:0042995//cell projection	GO:0003779//actin binding;GO:0005515//protein binding;GO:0008270//zinc ion binding;GO:0042802//identical protein binding;GO:0046872//metal ion binding;GO:0061630//ubiquitin protein ligase activity	GO:0002376//immune system process;GO:0006954//inflammatory response;GO:0010468//regulation of gene expression;GO:0010508//positive regulation of autophagy;GO:0016567//protein ubiquitination;GO:0032651//regulation of interleukin-1 beta production;GO:0032691//negative regulation of interleukin-1 beta production;GO:0032695//negative regulation of interleukin-12 production;GO:0034341//response to int…
ENSG00000198795	3	4	2	0	0	0	0.23	0.21	0.03	0	0	0	0.156667	0.001	-7.29155	0.0331951	0.0520001	ZNF521	zinc finger protein 521 [Source:HGNC Symbol;Acc:HGNC:24605]	-	-	-	-	GO:0005634//nucleus	GO:0000978//RNA polymerase II proximal promoter sequence-specific DNA binding;GO:0001228//DNA-binding transcription activator activity, RNA polymerase II-specific;GO:0003677//DNA binding;GO:0005515//protein binding;GO:0019904//protein domain specific binding;GO:0046872//metal ion binding	GO:0006357//regulation of transcription by RNA polymerase II;GO:0007275//multicellular organism development;GO:0030154//cell differentiation;GO:0045944//positive regulation of transcription by RNA polymerase II;GO:0048663//neuron fate commitment
ENSG00000163499	1	2	2	0	0	0	0.1	0.2	0.17	0	0	0	0.156667	0.001	-7.29155	0.171658	0.234786	CRYBA2	crystallin beta A2 [Source:HGNC Symbol;Acc:HGNC:2395]	-	-	-	-	GO:0005575//cellular_component	GO:0003674//molecular_function;GO:0005212//structural constituent of eye lens;GO:0005515//protein binding;GO:0042802//identical protein binding	GO:0002088//lens development in camera-type eye;GO:0007601//visual perception;GO:0008150//biological_process
ENSG00000105664	7	6	2	0	0	0	0.22	0.19	0.05	0	0	0	0.153333	0.001	-7.26053	0.00426232	0.00747759	COMP	cartilage oligomeric matrix protein [Source:HGNC Symbol;Acc:HGNC:2227]	Environmental Information Processing;Human Diseases;Cellular Processes;Cellular Processes;Environmental Information Processing;Human Diseases	Signal transduction;Infectious diseases;Transport and catabolism;Cellular community - eukaryotes;Signaling molecules and interaction;Infectious diseases	ko04151//PI3K-Akt signaling pathway;ko05165//Human papillomavirus infection;ko04145//Phagosome;ko04510//Focal adhesion;ko04512//ECM-receptor interaction;ko05144//Malaria	K04659;K04659;K04659;K04659;K04659;K04659	GO:0005576//extracellular region;GO:0005615//extracellular space;GO:0031012//extracellular matrix;GO:0032991//protein-containing complex;GO:0062023//collagen-containing extracellular matrix;GO:0070062//extracellular exosome	GO:0002020//protease binding;GO:0005178//integrin binding;GO:0005201//extracellular matrix structural constituent;GO:0005509//calcium ion binding;GO:0005515//protein binding;GO:0005518//collagen binding;GO:0008201//heparin binding;GO:0036122//BMP binding;GO:0043394//proteoglycan binding;GO:0043395//heparan sulfate proteoglycan binding	GO:0001501//skeletal system development;GO:0001503//ossification;GO:0002063//chondrocyte development;GO:0003416//endochondral bone growth;GO:0003417//growth plate cartilage development;GO:0006915//apoptotic process;GO:0006986//response to unfolded protein;GO:0007155//cell adhesion;GO:0007596//blood coagulation;GO:0009306//protein secretion;GO:0009887//animal organ morphogenesis;GO:0010259//multic…
ENSG00000251664	4	12	5	0	0	0	0.11	0.28	0.06	0	0	0	0.15	0.001	-7.22882	0.000743846	0.0014228	PCDHA12	protocadherin alpha 12 [Source:HGNC Symbol;Acc:HGNC:8666]	-	-	-	-	GO:0005886//plasma membrane;GO:0005887//integral component of plasma membrane;GO:0016020//membrane;GO:0016021//integral component of membrane	GO:0005509//calcium ion binding	GO:0007155//cell adhesion;GO:0007156//homophilic cell adhesion via plasma membrane adhesion molecules
ENSG00000123610	65	93	95	1	0	1	3.23	4.62	3.97	0.04	0	0.04	3.94	0.0266667	-7.20701	2.36e-11	7.48e-11	TNFAIP6	TNF alpha induced protein 6 [Source:HGNC Symbol;Acc:HGNC:11898]	-	-	-	-	GO:0005576//extracellular region;GO:0005615//extracellular space;GO:1904724//tertiary granule lumen;GO:1904813//ficolin-1-rich granule lumen	GO:0005515//protein binding;GO:0005540//hyaluronic acid binding	GO:0006954//inflammatory response;GO:0007155//cell adhesion;GO:0007165//signal transduction;GO:0007267//cell-cell signaling;GO:0030335//positive regulation of cell migration;GO:0030728//ovulation;GO:0043312//neutrophil degranulation;GO:0050728//negative regulation of inflammatory response
ENSG00000244414	3	1	3	0	0	0	0.2	0.07	0.17	0	0	0	0.146667	0.001	-7.1964	0.0809609	0.118658	CFHR1	complement factor H related 1 [Source:HGNC Symbol;Acc:HGNC:4888]	Organismal Systems	Immune system	ko04610//Complement and coagulation cascades	K23815	GO:0005576//extracellular region;GO:0005615//extracellular space;GO:0032991//protein-containing complex;GO:0072562//blood microparticle	GO:0005515//protein binding;GO:0042802//identical protein binding	GO:0006956//complement activation;GO:0030449//regulation of complement activation;GO:0032091//negative regulation of protein binding;GO:0051838//cytolysis by host of symbiont cells
ENSG00000260342	5	0	0	0	0	0	0.44	0	0	0	0	0	0.146667	0.001	-7.1964	0.258438	0.339411	-	novel protein	-	-	-	-	GO:0005784//Sec61 translocon complex;GO:0005840//ribosome;GO:0016020//membrane;GO:0016021//integral component of membrane	GO:0003735//structural constituent of ribosome	GO:0006412//translation;GO:0006613//cotranslational protein targeting to membrane
ENSG00000101098	39	31	48	0	1	0	0.51	0.41	0.53	0	0.01	0	0.483333	0.00333333	-7.17991	3.68e-08	9.77e-08	RIMS4	regulating synaptic membrane exocytosis 4 [Source:HGNC Symbol;Acc:HGNC:16183]	-	-	-	-	GO:0016020//membrane;GO:0030054//cell junction;GO:0045202//synapse;GO:0048786//presynaptic active zone;GO:0097060//synaptic membrane	GO:0005515//protein binding;GO:0031267//small GTPase binding;GO:0044325//ion channel binding	GO:0006836//neurotransmitter transport;GO:0006887//exocytosis;GO:0042391//regulation of membrane potential;GO:2000300//regulation of synaptic vesicle exocytosis
ENSG00000286268	1	3	5	0	0	0	0.07	0.13	0.23	0	0	0	0.143333	0.001	-7.16323	0.0429846	0.066066	-	novel protein	Metabolism;Metabolism	Global and overview maps;Lipid metabolism	ko01100//Metabolic pathways;ko00100//Steroid biosynthesis	K01824;K01824	GO:0005783//endoplasmic reticulum;GO:0005789//endoplasmic reticulum membrane;GO:0016020//membrane;GO:0016021//integral component of membrane	GO:0047750//cholestenol delta-isomerase activity	GO:0016125//sterol metabolic process
ENSG00000168589	2	1	0	0	0	0	0.29	0.14	0	0	0	0	0.143333	0.001	-7.16323	0.40219	0.500755	DYNLRB2	dynein light chain roadblock-type 2 [Source:HGNC Symbol;Acc:HGNC:15467]	Human Diseases	Infectious diseases	ko05132//Salmonella infection	K10419	GO:0005737//cytoplasm;GO:0005813//centrosome;GO:0005856//cytoskeleton;GO:0005868//cytoplasmic dynein complex;GO:0005874//microtubule;GO:0005929//cilium;GO:0030286//dynein complex;GO:0097542//ciliary tip	GO:0003777//microtubule motor activity;GO:0045505//dynein intermediate chain binding	GO:0007018//microtubule-based movement;GO:0035735//intraciliary transport involved in cilium assembly
ENSG00000175262	9	3	2	0	0	0	0.28	0.09	0.05	0	0	0	0.14	0.001	-7.12928	0.00665869	0.0114392	C1orf127	chromosome 1 open reading frame 127 [Source:HGNC Symbol;Acc:HGNC:26730]	-	-	-	-	-	-	-
ENSG00000196581	7	6	5	0	0	0	0.21	0.1	0.1	0	0	0	0.136667	0.001	-7.09452	0.00138508	0.00256436	AJAP1	adherens junctions associated protein 1 [Source:HGNC Symbol;Acc:HGNC:30801]	-	-	-	-	GO:0005886//plasma membrane;GO:0005912//adherens junction;GO:0009898//cytoplasmic side of plasma membrane;GO:0009986//cell surface;GO:0016020//membrane;GO:0016021//integral component of membrane;GO:0016323//basolateral plasma membrane;GO:0016324//apical plasma membrane;GO:0030054//cell junction;GO:0044214//spanning component of plasma membrane;GO:0044291//cell-cell contact zone	GO:0005515//protein binding;GO:0008013//beta-catenin binding;GO:0044877//protein-containing complex binding	GO:0001953//negative regulation of cell-matrix adhesion;GO:0007155//cell adhesion;GO:0030860//regulation of polarized epithelial cell differentiation;GO:0061045//negative regulation of wound healing
ENSG00000163793	3	5	2	0	0	0	0.14	0.19	0.08	0	0	0	0.136667	0.001	-7.09452	0.023211	0.0371997	DNAJC5G	DnaJ heat shock protein family (Hsp40) member C5 gamma [Source:HGNC Symbol;Acc:HGNC:24844]	Genetic Information Processing	Folding, sorting and degradation	ko04141//Protein processing in endoplasmic reticulum	K09525	GO:0016020//membrane;GO:0016021//integral component of membrane	-	-
ENSG00000100739	3	3	1	0	0	0	0.16	0.2	0.05	0	0	0	0.136667	0.001	-7.09452	0.0737195	0.108944	BDKRB1	bradykinin receptor B1 [Source:HGNC Symbol;Acc:HGNC:1029]	Human Diseases;Environmental Information Processing;Environmental Information Processing;Cellular Processes;Organismal Systems;Organismal Systems	Cancers;Signaling molecules and interaction;Signal transduction;Cell motility;Sensory system;Immune system	ko05200//Pathways in cancer;ko04080//Neuroactive ligand-receptor interaction;ko04020//Calcium signaling pathway;ko04810//Regulation of actin cytoskeleton;ko04750//Inflammatory mediator regulation of TRP channels;ko04610//Complement and coagulation cascades	K03915;K03915;K03915;K03915;K03915;K03915	GO:0005783//endoplasmic reticulum;GO:0005886//plasma membrane;GO:0005887//integral component of plasma membrane;GO:0016020//membrane;GO:0016021//integral component of membrane;GO:0043005//neuron projection	GO:0004930//G protein-coupled receptor activity;GO:0004947//bradykinin receptor activity;GO:0005515//protein binding;GO:0042277//peptide binding	GO:0001933//negative regulation of protein phosphorylation;GO:0002687//positive regulation of leukocyte migration;GO:0006954//inflammatory response;GO:0007165//signal transduction;GO:0007186//G protein-coupled receptor signaling pathway;GO:0007204//positive regulation of cytosolic calcium ion concentration;GO:0007205//protein kinase C-activating G protein-coupled receptor signaling pathway;GO:000…
ENSG00000161939	5	0	0	0	0	0	0.41	0	0	0	0	0	0.136667	0.001	-7.09452	0.258438	0.339411	RNASEK-C17orf49	RNASEK-C17orf49 readthrough [Source:HGNC Symbol;Acc:HGNC:44419]	-	-	-	-	GO:0005654//nucleoplasm;GO:0005829//cytosol;GO:0016020//membrane;GO:0016021//integral component of membrane;GO:0016589//NURF complex;GO:0071339//MLL1 complex	-	-
ENSG00000114115	3	0	0	0	0	0	0.41	0	0	0	0	0	0.136667	0.001	-7.09452	0.458851	0.560417	RBP1	retinol binding protein 1 [Source:HGNC Symbol;Acc:HGNC:9919]	-	-	-	-	GO:0005654//nucleoplasm;GO:0005737//cytoplasm;GO:0005811//lipid droplet;GO:0005829//cytosol	GO:0005501//retinoid binding;GO:0005515//protein binding;GO:0008289//lipid binding;GO:0016918//retinal binding;GO:0019841//retinol binding;GO:1904768//all-trans-retinol binding	GO:0001523//retinoid metabolic process;GO:0002138//retinoic acid biosynthetic process;GO:0006776//vitamin A metabolic process;GO:0055088//lipid homeostasis
ENSG00000105641	7	5	10	0	0	0	0.14	0.1	0.16	0	0	0	0.133333	0.001	-7.05889	0.000494607	0.00096262	SLC5A5	solute carrier family 5 member 5 [Source:HGNC Symbol;Acc:HGNC:11040]	Organismal Systems	Endocrine system	ko04918//Thyroid hormone synthesis	K14385	GO:0005634//nucleus;GO:0005886//plasma membrane;GO:0016020//membrane;GO:0016021//integral component of membrane;GO:0070062//extracellular exosome;GO:1903561//extracellular vesicle	GO:0005515//protein binding;GO:0008507//sodium:iodide symporter activity;GO:0015111//iodide transmembrane transporter activity;GO:0015293//symporter activity;GO:0022857//transmembrane transporter activity	GO:0006590//thyroid hormone generation;GO:0006811//ion transport;GO:0006814//sodium ion transport;GO:0015705//iodide transport;GO:0055085//transmembrane transport;GO:0071320//cellular response to cAMP;GO:0071371//cellular response to gonadotropin stimulus;GO:1904200//iodide transmembrane transport
ENSG00000187140	9	1	5	0	0	0	0.25	0.03	0.12	0	0	0	0.133333	0.001	-7.05889	0.00619977	0.010701	FOXD3	forkhead box D3 [Source:HGNC Symbol;Acc:HGNC:3804]	-	-	-	-	GO:0000785//chromatin;GO:0005634//nucleus;GO:0005654//nucleoplasm	GO:0000977//RNA polymerase II regulatory region sequence-specific DNA binding;GO:0000978//RNA polymerase II proximal promoter sequence-specific DNA binding;GO:0000981//DNA-binding transcription factor activity, RNA polymerase II-specific;GO:0001227//DNA-binding transcription repressor activity, RNA polymerase II-specific;GO:0003677//DNA binding;GO:0003700//DNA-binding transcription factor activit…	GO:0000122//negative regulation of transcription by RNA polymerase II;GO:0001701//in utero embryonic development;GO:0006355//regulation of transcription, DNA-templated;GO:0006357//regulation of transcription by RNA polymerase II;GO:0007275//multicellular organism development;GO:0009653//anatomical structure morphogenesis;GO:0030154//cell differentiation;GO:0035019//somatic stem cell population ma…
ENSG00000158571	2	2	7	0	0	0	0.07	0.1	0.23	0	0	0	0.133333	0.001	-7.05889	0.0221182	0.0355703	PFKFB1	6-phosphofructo-2-kinase/fructose-2,6-biphosphatase 1 [Source:HGNC Symbol;Acc:HGNC:8872]	Metabolism;Environmental Information Processing;Organismal Systems;Metabolism	Global and overview maps;Signal transduction;Endocrine system;Carbohydrate metabolism	ko01100//Metabolic pathways;ko04152//AMPK signaling pathway;ko04922//Glucagon signaling pathway;ko00051//Fructose and mannose metabolism	K19028;K19028;K19028;K19028	GO:0005829//cytosol;GO:0043540//6-phosphofructo-2-kinase/fructose-2,6-biphosphatase complex	GO:0000166//nucleotide binding;GO:0003824//catalytic activity;GO:0003873//6-phosphofructo-2-kinase activity;GO:0004331//fructose-2,6-bisphosphate 2-phosphatase activity;GO:0005515//protein binding;GO:0005524//ATP binding;GO:0016301//kinase activity;GO:0016740//transferase activity;GO:0016787//hydrolase activity;GO:0019900//kinase binding;GO:0042802//identical protein binding;GO:0070095//fructose-…	GO:0006000//fructose metabolic process;GO:0006003//fructose 2,6-bisphosphate metabolic process;GO:0006094//gluconeogenesis;GO:0006096//glycolytic process;GO:0008152//metabolic process;GO:0016310//phosphorylation;GO:0016311//dephosphorylation;GO:0031100//animal organ regeneration;GO:0032868//response to insulin;GO:0033133//positive regulation of glucokinase activity;GO:0033762//response to glucago…
ENSG00000205177	1	4	0	0	0	0	0.09	0.31	0	0	0	0	0.133333	0.001	-7.05889	0.205992	0.277081	C11orf91	chromosome 11 open reading frame 91 [Source:HGNC Symbol;Acc:HGNC:34444]	-	-	-	-	-	-	-
ENSG00000104321	5	5	17	0	0	0	0.13	0.07	0.19	0	0	0	0.13	0.001	-7.02237	0.000231929	0.000464966	TRPA1	transient receptor potential cation channel subfamily A member 1 [Source:HGNC Symbol;Acc:HGNC:497]	Organismal Systems	Sensory system	ko04750//Inflammatory mediator regulation of TRP channels	K04984	GO:0005886//plasma membrane;GO:0005887//integral component of plasma membrane;GO:0016020//membrane;GO:0016021//integral component of membrane;GO:0032421//stereocilium bundle	GO:0005216//ion channel activity;GO:0005262//calcium channel activity;GO:0005515//protein binding;GO:0015267//channel activity;GO:0015278//calcium-release channel activity;GO:0042802//identical protein binding;GO:0097604//temperature-gated cation channel activity	GO:0006811//ion transport;GO:0006816//calcium ion transport;GO:0007166//cell surface receptor signaling pathway;GO:0009409//response to cold;GO:0010033//response to organic substance;GO:0014070//response to organic cyclic compound;GO:0019233//sensory perception of pain;GO:0034220//ion transmembrane transport;GO:0042493//response to drug;GO:0042542//response to hydrogen peroxide;GO:0048265//respon…
ENSG00000184530	1	3	3	0	0	0	0.06	0.18	0.15	0	0	0	0.13	0.001	-7.02237	0.0815751	0.119475	C6orf58	chromosome 6 open reading frame 58 [Source:HGNC Symbol;Acc:HGNC:20960]	-	-	-	-	GO:0005576//extracellular region;GO:0005615//extracellular space;GO:0070062//extracellular exosome	GO:0005515//protein binding	GO:0007275//multicellular organism development
ENSG00000288698	0	0	21	0	0	0	0	0	0.39	0	0	0	0.13	0.001	-7.02237	0.182441	0.24808	-	novel protein	Metabolism;Human Diseases;Human Diseases;Organismal Systems;Human Diseases;Organismal Systems;Human Diseases;Metabolism	Global and overview maps;Neurodegenerative diseases;Neurodegenerative diseases;Environmental adaptation;Endocrine and metabolic diseases;Nervous system;Neurodegenerative diseases;Energy metabolism	ko01100//Metabolic pathways;ko05010//Alzheimer disease;ko05016//Huntington disease;ko04714//Thermogenesis;ko04932//Non-alcoholic fatty liver disease (NAFLD);ko04723//Retrograde endocannabinoid signaling;ko05012//Parkinson disease;ko00190//Oxidative phosphorylation	K03961;K03961;K03961;K03961;K03961;K03961;K03961;K03961	-	-	-
ENSG00000163263	2	0	2	0	0	0	0.21	0	0.18	0	0	0	0.13	0.001	-7.02237	0.308802	0.39717	C1orf189	chromosome 1 open reading frame 189 [Source:HGNC Symbol;Acc:HGNC:32305]	-	-	-	-	-	GO:0005515//protein binding	-
ENSG00000288635	2	0	1	0	0	0	0.28	0	0.11	0	0	0	0.13	0.001	-7.02237	0.423277	0.524058	-	novel protein, readthrough ST7-OT4 - ST7	-	-	-	-	GO:0016020//membrane;GO:0016021//integral component of membrane	-	-
ENSG00000196209	5	2	7	0	0	0	0.16	0.05	0.17	0	0	0	0.126667	0.001	-6.98489	0.00695167	0.0119192	SIRPB2	signal regulatory protein beta 2 [Source:HGNC Symbol;Acc:HGNC:16247]	-	-	-	-	GO:0005886//plasma membrane;GO:0016020//membrane;GO:0016021//integral component of membrane	-	-
ENSG00000070729	293	278	360	4	4	1	3.9	3.47	3.78	0.04	0.04	0.01	3.71667	0.03	-6.9529	3.39e-41	2.78e-40	CNGB1	cyclic nucleotide gated channel subunit beta 1 [Source:HGNC Symbol;Acc:HGNC:2151]	Organismal Systems;Environmental Information Processing;Environmental Information Processing;Organismal Systems	Sensory system;Signal transduction;Signal transduction;Sensory system	ko04740//Olfactory transduction;ko04024//cAMP signaling pathway;ko04022//cGMP - PKG signaling pathway;ko04744//Phototransduction	K04952;K04952;K04952;K04952	GO:0001750//photoreceptor outer segment;GO:0005886//plasma membrane;GO:0016020//membrane;GO:0016021//integral component of membrane;GO:0017071//intracellular cyclic nucleotide activated cation channel complex;GO:0030660//Golgi-associated vesicle membrane;GO:0043195//terminal bouton;GO:0060170//ciliary membrane;GO:1902495//transmembrane transporter complex	GO:0000166//nucleotide binding;GO:0005221//intracellular cyclic nucleotide activated cation channel activity;GO:0005222//intracellular cAMP-activated cation channel activity;GO:0005223//intracellular cGMP-activated cation channel activity;GO:0005515//protein binding;GO:0015276//ligand-gated ion channel activity;GO:0030552//cAMP binding;GO:0030553//cGMP binding;GO:0043855//cyclic nucleotide-gated …	GO:0001895//retina homeostasis;GO:0006811//ion transport;GO:0006812//cation transport;GO:0007601//visual perception;GO:0007602//phototransduction;GO:0007608//sensory perception of smell;GO:0016056//rhodopsin mediated signaling pathway;GO:0022400//regulation of rhodopsin mediated signaling pathway;GO:0033365//protein localization to organelle;GO:0035845//photoreceptor cell outer segment organizati…
ENSG00000204962	5	7	13	0	0	0	0.14	0.09	0.14	0	0	0	0.123333	0.001	-6.94642	0.000258411	0.000516022	PCDHA8	protocadherin alpha 8 [Source:HGNC Symbol;Acc:HGNC:8674]	-	-	-	-	GO:0005886//plasma membrane;GO:0005887//integral component of plasma membrane;GO:0016020//membrane;GO:0016021//integral component of membrane	GO:0005509//calcium ion binding	GO:0007155//cell adhesion;GO:0007156//homophilic cell adhesion via plasma membrane adhesion molecules;GO:0007399//nervous system development
ENSG00000231738	1	2	2	0	0	0	0.11	0.14	0.12	0	0	0	0.123333	0.001	-6.94642	0.171658	0.234786	TSPAN19	tetraspanin 19 [Source:HGNC Symbol;Acc:HGNC:31886]	-	-	-	-	GO:0005887//integral component of plasma membrane;GO:0016020//membrane;GO:0016021//integral component of membrane	-	-
ENSG00000185674	3	1	0	0	0	0	0.27	0.1	0	0	0	0	0.123333	0.001	-6.94642	0.284267	0.369068	LYG2	lysozyme g2 [Source:HGNC Symbol;Acc:HGNC:29615]	-	-	-	-	GO:0005576//extracellular region	GO:0003796//lysozyme activity;GO:0005515//protein binding;GO:0016787//hydrolase activity;GO:0016798//hydrolase activity, acting on glycosyl bonds	GO:0008152//metabolic process;GO:0009253//peptidoglycan catabolic process;GO:0016998//cell wall macromolecule catabolic process;GO:0042742//defense response to bacterium;GO:0050830//defense response to Gram-positive bacterium
ENSG00000256566	0	4	0	0	0	0	0.02	0.35	0	0	0	0	0.123333	0.001	-6.94642	0.347167	0.440609	-	novel protein	Human Diseases	Infectious diseases	ko05168//Herpes simplex infection	K09228	-	-	GO:0006355//regulation of transcription, DNA-templated
ENSG00000163739	2261	2953	3130	19	33	25	136.3	177.8	158.29	0.95	1.7	1.28	157.463	1.31	-6.90931	1.58e-267	1.84e-265	CXCL1	C-X-C motif chemokine ligand 1 [Source:HGNC Symbol;Acc:HGNC:4602]	Environmental Information Processing;Organismal Systems;Human Diseases;Organismal Systems;Environmental Information Processing;Human Diseases;Human Diseases;Environmental Information Processing;Environmental Information Processing;Organismal Systems;Human Diseases;Human Diseases	Signaling molecules and interaction;Immune system;Infectious diseases;Immune system;Signal transduction;Infectious diseases;Immune diseases;Signal transduction;Signaling molecules and interaction;Immune system;Infectious diseases;Infectious diseases	ko04060//Cytokine-cytokine receptor interaction;ko04062//Chemokine signaling pathway;ko05167//Kaposi sarcoma-associated herpesvirus infection;ko04621//NOD-like receptor signaling pathway;ko04064//NF-kappa B signaling pathway;ko05146//Amoebiasis;ko05323//Rheumatoid arthritis;ko04668//TNF signaling pathway;ko04061//Viral protein interaction with cytokine and cytokine receptor;ko04657//IL-17 signali…	K05505;K05505;K05505;K05505;K05505;K05505;K05505;K05505;K05505;K05505;K05505;K05505	GO:0005576//extracellular region;GO:0005615//extracellular space;GO:0035580//specific granule lumen;GO:1904724//tertiary granule lumen	GO:0005102//signaling receptor binding;GO:0005125//cytokine activity;GO:0005515//protein binding;GO:0008009//chemokine activity;GO:0008047//enzyme activator activity;GO:0008083//growth factor activity;GO:0045236//CXCR chemokine receptor binding	GO:0006935//chemotaxis;GO:0006952//defense response;GO:0006954//inflammatory response;GO:0006955//immune response;GO:0007165//signal transduction;GO:0007186//G protein-coupled receptor signaling pathway;GO:0007399//nervous system development;GO:0008285//negative regulation of cell proliferation;GO:0019221//cytokine-mediated signaling pathway;GO:0030036//actin cytoskeleton organization;GO:0030593/…
ENSG00000182261	8	7	8	0	0	0	0.13	0.12	0.11	0	0	0	0.12	0.001	-6.90689	0.000314386	0.000622764	NLRP10	NLR family pyrin domain containing 10 [Source:HGNC Symbol;Acc:HGNC:21464]	-	-	-	-	GO:0005737//cytoplasm;GO:0005886//plasma membrane;GO:0016020//membrane;GO:0019897//extrinsic component of plasma membrane	GO:0000166//nucleotide binding;GO:0003924//GTPase activity;GO:0005524//ATP binding;GO:0016887//ATPase activity	GO:0002250//adaptive immune response;GO:0002376//immune system process;GO:0002827//positive regulation of T-helper 1 type immune response;GO:0006954//inflammatory response;GO:0032730//positive regulation of interleukin-1 alpha production;GO:0032755//positive regulation of interleukin-6 production;GO:0032757//positive regulation of interleukin-8 production;GO:0045087//innate immune response;GO:005…
ENSG00000125384	5	4	4	0	0	0	0.14	0.12	0.1	0	0	0	0.12	0.001	-6.90689	0.00748955	0.0127918	PTGER2	prostaglandin E receptor 2 [Source:HGNC Symbol;Acc:HGNC:9594]	Human Diseases;Environmental Information Processing;Human Diseases;Environmental Information Processing;Organismal Systems;Organismal Systems	Cancers;Signaling molecules and interaction;Infectious diseases;Signal transduction;Sensory system;Endocrine system	ko05200//Pathways in cancer;ko04080//Neuroactive ligand-receptor interaction;ko05163//Human cytomegalovirus infection;ko04024//cAMP signaling pathway;ko04750//Inflammatory mediator regulation of TRP channels;ko04924//Renin secretion	K04259;K04259;K04259;K04259;K04259;K04259	GO:0005886//plasma membrane;GO:0005887//integral component of plasma membrane;GO:0016020//membrane;GO:0016021//integral component of membrane	GO:0004930//G protein-coupled receptor activity;GO:0004957//prostaglandin E receptor activity	GO:0002862//negative regulation of inflammatory response to antigenic stimulus;GO:0006954//inflammatory response;GO:0007165//signal transduction;GO:0007186//G protein-coupled receptor signaling pathway;GO:0007189//adenylate cyclase-activating G protein-coupled receptor signaling pathway;GO:0007204//positive regulation of cytosolic calcium ion concentration;GO:0071380//cellular response to prostag…
ENSG00000100078	1	9	4	0	0	0	0.03	0.24	0.09	0	0	0	0.12	0.001	-6.90689	0.00846814	0.0143668	PLA2G3	phospholipase A2 group III [Source:HGNC Symbol;Acc:HGNC:17934]	Metabolism;Environmental Information Processing;Organismal Systems;Organismal Systems;Metabolism;Metabolism;Metabolism;Organismal Systems;Metabolism;Metabolism	Global and overview maps;Signal transduction;Circulatory system;Digestive system;Lipid metabolism;Lipid metabolism;Lipid metabolism;Digestive system;Lipid metabolism;Lipid metabolism	ko01100//Metabolic pathways;ko04014//Ras signaling pathway;ko04270//Vascular smooth muscle contraction;ko04972//Pancreatic secretion;ko00564//Glycerophospholipid metabolism;ko00590//Arachidonic acid metabolism;ko00565//Ether lipid metabolism;ko04975//Fat digestion and absorption;ko00591//Linoleic acid metabolism;ko00592//alpha-Linolenic acid metabolism	K01047;K01047;K01047;K01047;K01047;K01047;K01047;K01047;K01047;K01047	GO:0005576//extracellular region;GO:0005615//extracellular space;GO:0005737//cytoplasm;GO:0005768//endosome;GO:0005814//centriole;GO:0005856//cytoskeleton;GO:0005886//plasma membrane;GO:0016020//membrane;GO:0055037//recycling endosome	GO:0004620//phospholipase activity;GO:0004623//phospholipase A2 activity;GO:0016787//hydrolase activity;GO:0046872//metal ion binding;GO:0047498//calcium-dependent phospholipase A2 activity;GO:0102567//phospholipase A2 activity (consuming 1,2-dipalmitoylphosphatidylcholine);GO:0102568//phospholipase A2 activity consuming 1,2-dioleoylphosphatidylethanolamine)	GO:0001675//acrosome assembly;GO:0002532//production of molecular mediator involved in inflammatory response;GO:0006629//lipid metabolic process;GO:0006644//phospholipid metabolic process;GO:0006658//phosphatidylserine metabolic process;GO:0007288//sperm axoneme assembly;GO:0010629//negative regulation of gene expression;GO:0010744//positive regulation of macrophage derived foam cell differentiat…
ENSG00000160801	3	2	4	0	0	0	0.11	0.13	0.12	0	0	0	0.12	0.001	-6.90689	0.0362075	0.0563458	PTH1R	parathyroid hormone 1 receptor [Source:HGNC Symbol;Acc:HGNC:9608]	Environmental Information Processing;Organismal Systems;Organismal Systems	Signaling molecules and interaction;Endocrine system;Excretory system	ko04080//Neuroactive ligand-receptor interaction;ko04928//Parathyroid hormone synthesis, secretion and action;ko04961//Endocrine and other factor-regulated calcium reabsorption	K04585;K04585;K04585	GO:0005634//nucleus;GO:0005737//cytoplasm;GO:0005886//plasma membrane;GO:0005887//integral component of plasma membrane;GO:0016020//membrane;GO:0016021//integral component of membrane;GO:0016323//basolateral plasma membrane;GO:0016324//apical plasma membrane;GO:0031526//brush border membrane;GO:0043235//receptor complex	GO:0004888//transmembrane signaling receptor activity;GO:0004930//G protein-coupled receptor activity;GO:0004991//parathyroid hormone receptor activity;GO:0005515//protein binding;GO:0008528//G protein-coupled peptide receptor activity;GO:0017046//peptide hormone binding;GO:0042803//protein homodimerization activity;GO:0043621//protein self-association	GO:0001501//skeletal system development;GO:0001503//ossification;GO:0001701//in utero embryonic development;GO:0002062//chondrocyte differentiation;GO:0002076//osteoblast development;GO:0002862//negative regulation of inflammatory response to antigenic stimulus;GO:0006874//cellular calcium ion homeostasis;GO:0007165//signal transduction;GO:0007166//cell surface receptor signaling pathway;GO:00071…
ENSG00000213218	2	1	3	0	0	0	0.15	0.06	0.15	0	0	0	0.12	0.001	-6.90689	0.12092	0.171491	CSH2	chorionic somatomammotropin hormone 2 [Source:HGNC Symbol;Acc:HGNC:2441]	Environmental Information Processing;Environmental Information Processing;Environmental Information Processing;Environmental Information Processing;Organismal Systems	Signal transduction;Signaling molecules and interaction;Signaling molecules and interaction;Signal transduction;Endocrine system	ko04151//PI3K-Akt signaling pathway;ko04080//Neuroactive ligand-receptor interaction;ko04060//Cytokine-cytokine receptor interaction;ko04630//Jak-STAT signaling pathway;ko04935//Growth hormone synthesis, secretion and action	K05438;K05438;K05438;K05438;K05438	GO:0005576//extracellular region;GO:0005615//extracellular space;GO:0005783//endoplasmic reticulum;GO:0031982//vesicle	GO:0005131//growth hormone receptor binding;GO:0005179//hormone activity;GO:0005515//protein binding;GO:0008083//growth factor activity;GO:0046872//metal ion binding	GO:0007165//signal transduction;GO:0031667//response to nutrient levels;GO:0042531//positive regulation of tyrosine phosphorylation of STAT protein;GO:0045927//positive regulation of growth;GO:0046427//positive regulation of JAK-STAT cascade;GO:0048513//animal organ development;GO:0060396//growth hormone receptor signaling pathway
ENSG00000136688	1	0	6	0	0	0	0.07	0	0.29	0	0	0	0.12	0.001	-6.90689	0.143302	0.200141	IL36G	interleukin 36 gamma [Source:HGNC Symbol;Acc:HGNC:15741]	Environmental Information Processing	Signaling molecules and interaction	ko04060//Cytokine-cytokine receptor interaction	K05487	GO:0005576//extracellular region;GO:0005615//extracellular space;GO:0005737//cytoplasm	GO:0005125//cytokine activity;GO:0005149//interleukin-1 receptor binding	GO:0002376//immune system process;GO:0002437//inflammatory response to antigenic stimulus;GO:0006954//inflammatory response;GO:0006955//immune response;GO:0007267//cell-cell signaling;GO:0010628//positive regulation of gene expression;GO:0019221//cytokine-mediated signaling pathway;GO:0045087//innate immune response;GO:0071222//cellular response to lipopolysaccharide
ENSG00000176239	0	3	2	0	0	0	0	0.23	0.13	0	0	0	0.12	0.001	-6.90689	0.219352	0.293223	OR51B6	olfactory receptor family 51 subfamily B member 6 [Source:HGNC Symbol;Acc:HGNC:19600]	Organismal Systems	Sensory system	ko04740//Olfactory transduction	K04257	GO:0005886//plasma membrane;GO:0016020//membrane;GO:0016021//integral component of membrane	GO:0004930//G protein-coupled receptor activity;GO:0004984//olfactory receptor activity	GO:0007165//signal transduction;GO:0007186//G protein-coupled receptor signaling pathway;GO:0007608//sensory perception of smell;GO:0050896//response to stimulus;GO:0050911//detection of chemical stimulus involved in sensory perception of smell
ENSG00000167359	1	2	2	0	0	0	0.07	0.15	0.13	0	0	0	0.116667	0.001	-6.86625	0.171658	0.234786	OR51I1	olfactory receptor family 51 subfamily I member 1 [Source:HGNC Symbol;Acc:HGNC:15200]	Organismal Systems	Sensory system	ko04740//Olfactory transduction	K04257	GO:0005886//plasma membrane;GO:0016020//membrane;GO:0016021//integral component of membrane	GO:0004930//G protein-coupled receptor activity;GO:0004984//olfactory receptor activity	GO:0007165//signal transduction;GO:0007186//G protein-coupled receptor signaling pathway;GO:0007608//sensory perception of smell;GO:0050896//response to stimulus;GO:0050911//detection of chemical stimulus involved in sensory perception of smell
ENSG00000267360	0	0	3	0	0	0	0	0	0.35	0	0	0	0.116667	0.001	-6.86625	0.528003	0.630078	-	novel protein	Human Diseases	Infectious diseases	ko05168//Herpes simplex infection	K09228	-	-	GO:0006355//regulation of transcription, DNA-templated
ENSG00000187922	62	57	59	1	1	0	2.45	2.42	1.97	0.03	0.03	0	2.28	0.02	-6.83289	8.25e-10	2.41e-09	LCN10	lipocalin 10 [Source:HGNC Symbol;Acc:HGNC:20892]	-	-	-	-	GO:0005576//extracellular region	GO:0036094//small molecule binding	-
ENSG00000170382	8	5	4	0	0	0	0.16	0.11	0.07	0	0	0	0.113333	0.001	-6.82443	0.00200861	0.0036551	LRRN2	leucine rich repeat neuronal 2 [Source:HGNC Symbol;Acc:HGNC:16914]	-	-	-	-	GO:0005615//extracellular space;GO:0016020//membrane;GO:0016021//integral component of membrane;GO:0031012//extracellular matrix	GO:0005515//protein binding;GO:0038023//signaling receptor activity	GO:0007155//cell adhesion;GO:0007165//signal transduction
ENSG00000268182	2	1	2	0	0	0	0.16	0.03	0.15	0	0	0	0.113333	0.001	-6.82443	0.170957	0.234075	SMIM17	small integral membrane protein 17 [Source:HGNC Symbol;Acc:HGNC:27114]	-	-	-	-	GO:0016020//membrane;GO:0016021//integral component of membrane	-	-
ENSG00000086506	0	0	3	0	0	0	0	0	0.34	0	0	0	0.113333	0.001	-6.82443	0.528003	0.630078	HBQ1	hemoglobin subunit theta 1 [Source:HGNC Symbol;Acc:HGNC:4833]	-	-	-	-	GO:0005833//hemoglobin complex;GO:0031838//haptoglobin-hemoglobin complex	GO:0004601//peroxidase activity;GO:0005344//oxygen carrier activity;GO:0005506//iron ion binding;GO:0005515//protein binding;GO:0019825//oxygen binding;GO:0020037//heme binding;GO:0031720//haptoglobin binding;GO:0043177//organic acid binding;GO:0046872//metal ion binding	GO:0015671//oxygen transport;GO:0042744//hydrogen peroxide catabolic process;GO:0098869//cellular oxidant detoxification
ENSG00000267140	2	0	0	0	0	0	0.34	0	0	0	0	0	0.113333	0.001	-6.82443	0.604463	0.703427	-	novel protein	-	-	-	-	-	-	-
ENSG00000204003	2	5	5	0	0	0	0.07	0.14	0.12	0	0	0	0.11	0.001	-6.78136	0.0125533	0.0208253	-	novel protein	-	-	-	-	GO:0005576//extracellular region	GO:0036094//small molecule binding	-
ENSG00000203972	2	2	4	0	0	0	0.16	0.06	0.11	0	0	0	0.11	0.001	-6.78136	0.0549984	0.0830564	GLYATL3	glycine-N-acyltransferase like 3 [Source:HGNC Symbol;Acc:HGNC:21349]	-	-	-	-	GO:0005739//mitochondrion	GO:0016410//N-acyltransferase activity;GO:0016740//transferase activity;GO:0016746//transferase activity, transferring acyl groups;GO:0047961//glycine N-acyltransferase activity	-
ENSG00000113532	54	78	75	2	1	1	0.76	1.65	1.95	0.02	0.01	0.01	1.45333	0.0133333	-6.76818	2.15e-13	7.5e-13	ST8SIA4	ST8 alpha-N-acetyl-neuraminide alpha-2,8-sialyltransferase 4 [Source:HGNC Symbol;Acc:HGNC:10871]	-	-	-	-	GO:0000139//Golgi membrane;GO:0005794//Golgi apparatus;GO:0016020//membrane;GO:0016021//integral component of membrane	GO:0003828//alpha-N-acetylneuraminate alpha-2,8-sialyltransferase activity;GO:0008373//sialyltransferase activity;GO:0016740//transferase activity;GO:0016757//transferase activity, transferring glycosyl groups;GO:0033691//sialic acid binding	GO:0001574//ganglioside biosynthetic process;GO:0006464//cellular protein modification process;GO:0006486//protein glycosylation;GO:0006491//N-glycan processing;GO:0007399//nervous system development;GO:0009311//oligosaccharide metabolic process;GO:0097503//sialylation
ENSG00000185304	13	11	9	0	0	0	0.13	0.11	0.08	0	0	0	0.106667	0.001	-6.73697	2.53e-05	5.51e-05	RGPD2	RANBP2 like and GRIP domain containing 2 [Source:HGNC Symbol;Acc:HGNC:32415]	-	-	-	-	GO:0005643//nuclear pore;GO:0005737//cytoplasm	GO:0005096//GTPase activator activity;GO:0005515//protein binding	GO:0006607//NLS-bearing protein import into nucleus;GO:0043547//positive regulation of GTPase activity;GO:0046907//intracellular transport
ENSG00000104237	8	10	6	0	0	0	0.11	0.15	0.06	0	0	0	0.106667	0.001	-6.73697	0.000244025	0.000488456	RP1	RP1 axonemal microtubule associated [Source:HGNC Symbol;Acc:HGNC:10263]	-	-	-	-	GO:0001750//photoreceptor outer segment;GO:0001917//photoreceptor inner segment;GO:0005737//cytoplasm;GO:0005856//cytoskeleton;GO:0005874//microtubule;GO:0005875//microtubule associated complex;GO:0005929//cilium;GO:0005930//axoneme;GO:0032391//photoreceptor connecting cilium;GO:0042995//cell projection;GO:0097542//ciliary tip;GO:0097733//photoreceptor cell cilium	GO:0004096//catalase activity;GO:0005515//protein binding;GO:0008017//microtubule binding;GO:0020037//heme binding	GO:0007601//visual perception;GO:0007603//phototransduction, visible light;GO:0030030//cell projection organization;GO:0035082//axoneme assembly;GO:0035556//intracellular signal transduction;GO:0035845//photoreceptor cell outer segment organization;GO:0042461//photoreceptor cell development;GO:0045494//photoreceptor cell maintenance;GO:0046548//retinal rod cell development;GO:0046549//retinal con…
ENSG00000266826	1	4	2	0	0	0	0.05	0.19	0.08	0	0	0	0.106667	0.001	-6.73697	0.0795077	0.116754	IGBP1P2	immunoglobulin (CD79A) binding protein 1 pseudogene 2 [Source:HGNC Symbol;Acc:HGNC:43611]	Cellular Processes;Cellular Processes	Transport and catabolism;Transport and catabolism	ko04140//Autophagy - animal;ko04136//Autophagy - other eukaryotes	K17606;K17606	GO:0005829//cytosol	GO:0051721//protein phosphatase 2A binding	GO:0009966//regulation of signal transduction;GO:0035303//regulation of dephosphorylation
ENSG00000258555	28	0	0	0	0	0	0.32	0	0	0	0	0	0.106667	0.001	-6.73697	0.131485	0.184898	SPECC1L-ADORA2A	SPECC1L-ADORA2A readthrough (NMD candidate) [Source:HGNC Symbol;Acc:HGNC:49185]	-	-	-	-	GO:0005737//cytoplasm;GO:0005819//spindle;GO:0005856//cytoskeleton;GO:0005921//gap junction;GO:0030054//cell junction	-	GO:0007049//cell cycle;GO:0051301//cell division
ENSG00000278889	1	2	2	0	0	0	0.07	0.14	0.11	0	0	0	0.106667	0.001	-6.73697	0.171658	0.234786	OR2S2	olfactory receptor family 2 subfamily S member 2 [Source:HGNC Symbol;Acc:HGNC:8276]	Organismal Systems	Sensory system	ko04740//Olfactory transduction	K04257	GO:0005886//plasma membrane;GO:0016020//membrane;GO:0016021//integral component of membrane	GO:0004930//G protein-coupled receptor activity;GO:0004984//olfactory receptor activity	GO:0007165//signal transduction;GO:0007186//G protein-coupled receptor signaling pathway;GO:0007608//sensory perception of smell;GO:0050896//response to stimulus;GO:0050911//detection of chemical stimulus involved in sensory perception of smell
ENSG00000148357	53	46	47	4	1	1	1.51	0.77	0.89	0.02	0.01	0	1.05667	0.01	-6.72338	1.6e-11	5.13e-11	HMCN2	hemicentin 2 [Source:HGNC Symbol;Acc:HGNC:21293]	-	-	-	-	GO:0005576//extracellular region;GO:0005604//basement membrane;GO:0005615//extracellular space;GO:0005938//cell cortex;GO:0016020//membrane;GO:0030054//cell junction;GO:0031012//extracellular matrix;GO:0032154//cleavage furrow;GO:0062023//collagen-containing extracellular matrix	GO:0005201//extracellular matrix structural constituent;GO:0005509//calcium ion binding	GO:0007155//cell adhesion;GO:0050896//response to stimulus
ENSG00000125735	6	2	9	0	0	0	0.16	0.03	0.12	0	0	0	0.103333	0.001	-6.69116	0.0029817	0.00533056	TNFSF14	TNF superfamily member 14 [Source:HGNC Symbol;Acc:HGNC:11930]	Human Diseases;Environmental Information Processing;Environmental Information Processing;Environmental Information Processing	Infectious diseases;Signaling molecules and interaction;Signal transduction;Signaling molecules and interaction	ko05168//Herpes simplex infection;ko04060//Cytokine-cytokine receptor interaction;ko04064//NF-kappa B signaling pathway;ko04061//Viral protein interaction with cytokine and cytokine receptor	K05477;K05477;K05477;K05477	GO:0005576//extracellular region;GO:0005615//extracellular space;GO:0005737//cytoplasm;GO:0005886//plasma membrane;GO:0016020//membrane;GO:0016021//integral component of membrane	GO:0005102//signaling receptor binding;GO:0005125//cytokine activity;GO:0005164//tumor necrosis factor receptor binding;GO:0005515//protein binding;GO:0042802//identical protein binding;GO:0043027//cysteine-type endopeptidase inhibitor activity involved in apoptotic process	GO:0006915//apoptotic process;GO:0006955//immune response;GO:0007165//signal transduction;GO:0010820//positive regulation of T cell chemotaxis;GO:0031295//T cell costimulation;GO:0033209//tumor necrosis factor-mediated signaling pathway;GO:0042098//T cell proliferation;GO:0042110//T cell activation;GO:0043029//T cell homeostasis;GO:0043154//negative regulation of cysteine-type endopeptidase activ…
ENSG00000174576	3	3	5	0	0	0	0.1	0.09	0.12	0	0	0	0.103333	0.001	-6.69116	0.0171256	0.027929	NPAS4	neuronal PAS domain protein 4 [Source:HGNC Symbol;Acc:HGNC:18983]	-	-	-	-	GO:0000785//chromatin;GO:0005634//nucleus;GO:0005667//transcription factor complex;GO:0098794//postsynapse	GO:0000977//RNA polymerase II regulatory region sequence-specific DNA binding;GO:0000978//RNA polymerase II proximal promoter sequence-specific DNA binding;GO:0000981//DNA-binding transcription factor activity, RNA polymerase II-specific;GO:0001228//DNA-binding transcription activator activity, RNA polymerase II-specific;GO:0003677//DNA binding;GO:0005515//protein binding;GO:0044877//protein-cont…	GO:0006357//regulation of transcription by RNA polymerase II;GO:0007399//nervous system development;GO:0007612//learning;GO:0007614//short-term memory;GO:0007616//long-term memory;GO:0030154//cell differentiation;GO:0032228//regulation of synaptic transmission, GABAergic;GO:0035176//social behavior;GO:0045893//positive regulation of transcription, DNA-templated;GO:0045944//positive regulation of …
ENSG00000138964	4	1	4	0	0	0	0.2	0.02	0.09	0	0	0	0.103333	0.001	-6.69116	0.0400599	0.061905	PARVG	parvin gamma [Source:HGNC Symbol;Acc:HGNC:14654]	Cellular Processes	Cellular community - eukaryotes	ko04510//Focal adhesion	K06275	GO:0005737//cytoplasm;GO:0005856//cytoskeleton;GO:0005886//plasma membrane;GO:0005925//focal adhesion;GO:0015629//actin cytoskeleton;GO:0016020//membrane;GO:0030054//cell junction	GO:0003779//actin binding;GO:0005515//protein binding	GO:0007155//cell adhesion;GO:0007160//cell-matrix adhesion;GO:0007163//establishment or maintenance of cell polarity;GO:0030031//cell projection assembly;GO:0031532//actin cytoskeleton reorganization;GO:0034446//substrate adhesion-dependent cell spreading
ENSG00000096006	0	4	4	0	0	0	0	0.2	0.11	0	0	0	0.103333	0.001	-6.69116	0.0865091	0.126074	CRISP3	cysteine rich secretory protein 3 [Source:HGNC Symbol;Acc:HGNC:16904]	-	-	-	-	GO:0005576//extracellular region;GO:0005615//extracellular space;GO:0016020//membrane;GO:0016021//integral component of membrane;GO:0031012//extracellular matrix;GO:0035580//specific granule lumen;GO:0042581//specific granule;GO:1904724//tertiary granule lumen	GO:0003674//molecular_function;GO:0005515//protein binding	GO:0006952//defense response;GO:0043312//neutrophil degranulation;GO:0045087//innate immune response
ENSG00000248871	8	0	0	0	0	0	0.31	0	0	0	0	0	0.103333	0.001	-6.69116	0.118298	0.168156	TNFSF12-TNFSF13	TNFSF12-TNFSF13 readthrough [Source:HGNC Symbol;Acc:HGNC:33537]	Environmental Information Processing;Human Diseases;Organismal Systems	Signaling molecules and interaction;Immune diseases;Immune system	ko04060//Cytokine-cytokine receptor interaction;ko05323//Rheumatoid arthritis;ko04672//Intestinal immune network for IgA production	K05475;K05475;K05475	GO:0005615//extracellular space;GO:0016020//membrane	GO:0005125//cytokine activity;GO:0005164//tumor necrosis factor receptor binding;GO:0005515//protein binding	GO:0006955//immune response;GO:0007165//signal transduction
ENSG00000168484	3	0	0	0	0	0	0.31	0	0	0	0	0	0.103333	0.001	-6.69116	0.458851	0.560417	SFTPC	surfactant protein C [Source:HGNC Symbol;Acc:HGNC:10802]	-	-	-	-	GO:0005576//extracellular region;GO:0005615//extracellular space;GO:0005789//endoplasmic reticulum membrane;GO:0016020//membrane;GO:0016021//integral component of membrane;GO:0042599//lamellar body;GO:0045334//clathrin-coated endocytic vesicle;GO:0097208//alveolar lamellar body;GO:0097486//multivesicular body lumen	GO:0005515//protein binding;GO:0042802//identical protein binding	GO:0007585//respiratory gaseous exchange;GO:0044267//cellular protein metabolic process
ENSG00000174225	0	3	0	0	0	0	0	0.31	0	0	0	0	0.103333	0.001	-6.69116	0.463602	0.565028	ARL13A	ADP ribosylation factor like GTPase 13A [Source:HGNC Symbol;Acc:HGNC:31709]	-	-	-	-	GO:0031514//motile cilium;GO:0060170//ciliary membrane;GO:0097730//non-motile cilium	GO:0000166//nucleotide binding;GO:0005525//GTP binding	GO:0097500//receptor localization to non-motile cilium;GO:1905515//non-motile cilium assembly
ENSG00000170962	35	33	55	1	0	0	0.63	0.58	0.82	0.02	0	0	0.676667	0.00666667	-6.66534	2.87e-08	7.69e-08	PDGFD	platelet derived growth factor D [Source:HGNC Symbol;Acc:HGNC:30620]	Environmental Information Processing;Environmental Information Processing;Environmental Information Processing;Environmental Information Processing;Environmental Information Processing;Cellular Processes;Cellular Processes;Human Diseases;Human Diseases;Cellular Processes;Human Diseases;Human Diseases	Signal transduction;Signal transduction;Signal transduction;Signal transduction;Signal transduction;Cell motility;Cellular community - eukaryotes;Cancers;Cancers;Cellular community - eukaryotes;Drug resistance;Cancers	ko04151//PI3K-Akt signaling pathway;ko04010//MAPK signaling pathway;ko04014//Ras signaling pathway;ko04072//Phospholipase D signaling pathway;ko04015//Rap1 signaling pathway;ko04810//Regulation of actin cytoskeleton;ko04510//Focal adhesion;ko05231//Choline metabolism in cancer;ko05215//Prostate cancer;ko04540//Gap junction;ko01521//EGFR tyrosine kinase inhibitor resistance;ko05218//Melanoma	K05450;K05450;K05450;K05450;K05450;K05450;K05450;K05450;K05450;K05450;K05450;K05450	GO:0000139//Golgi membrane;GO:0005576//extracellular region;GO:0005615//extracellular space;GO:0005788//endoplasmic reticulum lumen;GO:0016020//membrane	GO:0005161//platelet-derived growth factor receptor binding;GO:0008083//growth factor activity;GO:0070851//growth factor receptor binding	GO:0007275//multicellular organism development;GO:0008284//positive regulation of cell proliferation;GO:0014068//positive regulation of phosphatidylinositol 3-kinase signaling;GO:0030335//positive regulation of cell migration;GO:0031954//positive regulation of protein autophosphorylation;GO:0036120//cellular response to platelet-derived growth factor stimulus;GO:0043406//positive regulation of MA…
ENSG00000277586	6	5	5	0	0	0	0.12	0.1	0.08	0	0	0	0.1	0.001	-6.64386	0.00266101	0.00478218	NEFL	neurofilament light [Source:HGNC Symbol;Acc:HGNC:7739]	Human Diseases	Neurodegenerative diseases	ko05014//Amyotrophic lateral sclerosis (ALS)	K04572	GO:0005737//cytoplasm;GO:0005829//cytosol;GO:0005856//cytoskeleton;GO:0005882//intermediate filament;GO:0005883//neurofilament;GO:0030424//axon;GO:0030426//growth cone;GO:0031594//neuromuscular junction;GO:0042995//cell projection;GO:0043005//neuron projection;GO:0098685//Schaffer collateral - CA1 synapse;GO:0098981//cholinergic synapse;GO:0099160//postsynaptic intermediate filament cytoskeleton;…	GO:0005200//structural constituent of cytoskeleton;GO:0005515//protein binding;GO:0008022//protein C-terminus binding;GO:0019904//protein domain specific binding;GO:0030674//protein binding, bridging;GO:0042802//identical protein binding;GO:0043274//phospholipase binding;GO:0044877//protein-containing complex binding;GO:0099184//structural constituent of postsynaptic intermediate filament cytoske…	GO:0000165//MAPK cascade;GO:0000226//microtubule cytoskeleton organization;GO:0008089//anterograde axonal transport;GO:0008090//retrograde axonal transport;GO:0009636//response to toxic substance;GO:0010033//response to organic substance;GO:0014012//peripheral nervous system axon regeneration;GO:0019896//axonal transport of mitochondrion;GO:0021510//spinal cord development;GO:0021766//hippocampus…
ENSG00000196666	1	5	0	0	0	0	0.05	0.25	0	0	0	0	0.1	0.001	-6.64386	0.150353	0.209223	FAM180B	family with sequence similarity 180 member B [Source:HGNC Symbol;Acc:HGNC:34451]	-	-	-	-	GO:0005576//extracellular region	GO:0005515//protein binding	-
ENSG00000155714	0	2	3	0	0	0	0	0.13	0.17	0	0	0	0.1	0.001	-6.64386	0.23006	0.305582	PDZD9	PDZ domain containing 9 [Source:HGNC Symbol;Acc:HGNC:28740]	-	-	-	-	-	GO:0005515//protein binding	-
ENSG00000163075	0	3	0	0	0	0	0	0.3	0	0	0	0	0.1	0.001	-6.64386	0.463602	0.565028	CFAP221	cilia and flagella associated protein 221 [Source:HGNC Symbol;Acc:HGNC:33720]	-	-	-	-	GO:0005737//cytoplasm;GO:0005856//cytoskeleton;GO:0005929//cilium;GO:0005930//axoneme;GO:0042995//cell projection	GO:0005516//calmodulin binding	GO:0003341//cilium movement;GO:0030030//cell projection organization;GO:0044458//motile cilium assembly;GO:0060271//cilium assembly
ENSG00000139445	1	6	2	0	0	0	0.02	0.2	0.07	0	0	0	0.0966667	0.001	-6.59495	0.0400539	0.0619015	FOXN4	forkhead box N4 [Source:HGNC Symbol;Acc:HGNC:21399]	-	-	-	-	GO:0000785//chromatin;GO:0005634//nucleus	GO:0000981//DNA-binding transcription factor activity, RNA polymerase II-specific;GO:0000987//proximal promoter sequence-specific DNA binding;GO:0003677//DNA binding;GO:0003682//chromatin binding;GO:0003700//DNA-binding transcription factor activity;GO:0005515//protein binding;GO:0043565//sequence-specific DNA binding	GO:0001947//heart looping;GO:0006355//regulation of transcription, DNA-templated;GO:0007275//multicellular organism development;GO:0007399//nervous system development;GO:0008016//regulation of heart contraction;GO:0010842//retina layer formation;GO:0021514//ventral spinal cord interneuron differentiation;GO:0030154//cell differentiation;GO:0035881//amacrine cell differentiation;GO:0036302//atriov…
ENSG00000178033	38	27	77	0	2	0	0.27	0.2	0.47	0	0.01	0	0.313333	0.00333333	-6.55459	2.56e-08	6.88e-08	CALHM5	calcium homeostasis modulator family member 5 [Source:HGNC Symbol;Acc:HGNC:21568]	-	-	-	-	GO:0005887//integral component of plasma membrane;GO:0016020//membrane;GO:0016021//integral component of membrane	GO:0005261//cation channel activity	GO:0006811//ion transport;GO:0034220//ion transmembrane transport;GO:0098655//cation transmembrane transport
ENSG00000115008	1593	2430	2652	30	21	28	55.89	85.16	78.06	0.87	0.63	0.84	73.0367	0.78	-6.549	2.3e-205	1.45e-203	IL1A	interleukin 1 alpha [Source:HGNC Symbol;Acc:HGNC:5991]	Human Diseases;Environmental Information Processing;Environmental Information Processing;Human Diseases;Human Diseases;Organismal Systems;Cellular Processes;Human Diseases;Cellular Processes;Human Diseases;Human Diseases;Human Diseases;Human Diseases;Organismal Systems;Human Diseases;Human Diseases;Human Diseases;Human Diseases;Human Diseases;Human Diseases	Neurodegenerative diseases;Signal transduction;Signaling molecules and interaction;Infectious diseases;Infectious diseases;Immune system;Cell growth and death;Immune diseases;Cell growth and death;Endocrine and metabolic diseases;Infectious diseases;Infectious diseases;Cardiovascular diseases;Development;Endocrine and metabolic diseases;Infectious diseases;Immune diseases;Endocrine and metabolic …	ko05010//Alzheimer disease;ko04010//MAPK signaling pathway;ko04060//Cytokine-cytokine receptor interaction;ko05152//Tuberculosis;ko05164//Influenza A;ko04640//Hematopoietic cell lineage;ko04217//Necroptosis;ko05323//Rheumatoid arthritis;ko04218//Cellular senescence;ko04932//Non-alcoholic fatty liver disease (NAFLD);ko05162//Measles;ko05140//Leishmaniasis;ko05418//Fluid shear stress and atheroscle…	K04383;K04383;K04383;K04383;K04383;K04383;K04383;K04383;K04383;K04383;K04383;K04383;K04383;K04383;K04383;K04383;K04383;K04383;K04383;K04383	GO:0005576//extracellular region;GO:0005615//extracellular space;GO:0005737//cytoplasm;GO:0005829//cytosol	GO:0005125//cytokine activity;GO:0005149//interleukin-1 receptor binding;GO:0005507//copper ion binding;GO:0005515//protein binding	GO:0001660//fever generation;GO:0001819//positive regulation of cytokine production;GO:0002248//connective tissue replacement involved in inflammatory response wound healing;GO:0006883//cellular sodium ion homeostasis;GO:0006915//apoptotic process;GO:0006954//inflammatory response;GO:0006955//immune response;GO:0008285//negative regulation of cell proliferation;GO:0010575//positive regulation of …
ENSG00000102104	2	4	7	0	0	0	0.05	0.09	0.14	0	0	0	0.0933333	0.001	-6.54432	0.00996908	0.0167592	RS1	retinoschisin 1 [Source:HGNC Symbol;Acc:HGNC:10457]	-	-	-	-	GO:0001917//photoreceptor inner segment;GO:0005576//extracellular region;GO:0005615//extracellular space;GO:0005886//plasma membrane;GO:0016020//membrane;GO:0019897//extrinsic component of plasma membrane;GO:0098984//neuron to neuron synapse	GO:0001786//phosphatidylserine binding;GO:0008289//lipid binding;GO:0043325//phosphatidylinositol-3,4-bisphosphate binding	GO:0007155//cell adhesion;GO:0007275//multicellular organism development;GO:0007601//visual perception;GO:0010842//retina layer formation;GO:0016062//adaptation of rhodopsin mediated signaling;GO:0050896//response to stimulus;GO:0051260//protein homooligomerization
ENSG00000196826	0	18	0	0	0	0	0	0.28	0	0	0	0	0.0933333	0.001	-6.54432	0.180571	0.245796	-	novel zinc finger protein	Human Diseases	Infectious diseases	ko05168//Herpes simplex infection	K09228	-	-	GO:0006355//regulation of transcription, DNA-templated
ENSG00000288634	0	0	0	0	0	0	0	0.18	0.1	0	0	0	0.0933333	0.001	-6.54432	1	1	-	novel protein	-	-	-	-	-	-	-
ENSG00000225614	409	327	392	5	7	2	2.1	1.68	1.7	0.02	0.03	0.01	1.82667	0.02	-6.51307	1.74e-53	1.82e-52	ZNF469	zinc finger protein 469 [Source:HGNC Symbol;Acc:HGNC:23216]	-	-	-	-	GO:0005634//nucleus	GO:0003677//DNA binding;GO:0046872//metal ion binding	-
ENSG00000186790	4	1	2	0	0	0	0.16	0.04	0.07	0	0	0	0.09	0.001	-6.49185	0.0786292	0.115573	FOXE3	forkhead box E3 [Source:HGNC Symbol;Acc:HGNC:3808]	-	-	-	-	GO:0000785//chromatin;GO:0005634//nucleus;GO:0005667//transcription factor complex	GO:0000978//RNA polymerase II proximal promoter sequence-specific DNA binding;GO:0000981//DNA-binding transcription factor activity, RNA polymerase II-specific;GO:0003677//DNA binding;GO:0003700//DNA-binding transcription factor activity;GO:0043565//sequence-specific DNA binding	GO:0001654//eye development;GO:0002088//lens development in camera-type eye;GO:0002930//trabecular meshwork development;GO:0006355//regulation of transcription, DNA-templated;GO:0006357//regulation of transcription by RNA polymerase II;GO:0006366//transcription by RNA polymerase II;GO:0009653//anatomical structure morphogenesis;GO:0030154//cell differentiation;GO:0042789//mRNA transcription by RN…
ENSG00000185046	1	5	1	0	0	0	0.07	0.17	0.03	0	0	0	0.09	0.001	-6.49185	0.082324	0.120445	ANKS1B	ankyrin repeat and sterile alpha motif domain containing 1B [Source:HGNC Symbol;Acc:HGNC:24600]	-	-	-	-	GO:0005634//nucleus;GO:0005737//cytoplasm;GO:0005829//cytosol;GO:0005886//plasma membrane;GO:0014069//postsynaptic density;GO:0015030//Cajal body;GO:0030054//cell junction;GO:0042995//cell projection;GO:0043197//dendritic spine;GO:0043231//intracellular membrane-bounded organelle;GO:0045202//synapse	GO:0005515//protein binding;GO:0046875//ephrin receptor binding	GO:0048013//ephrin receptor signaling pathway;GO:1900383//regulation of synaptic plasticity by receptor localization to synapse
ENSG00000277745	0	0	2	0	0	0	0.06	0.06	0.15	0	0	0	0.09	0.001	-6.49185	0.64679	0.740171	H2AB3	H2A.B variant histone 3 [Source:HGNC Symbol;Acc:HGNC:14455]	Human Diseases;Human Diseases;Cellular Processes	Immune diseases;Substance dependence;Cell growth and death	ko05322//Systemic lupus erythematosus;ko05034//Alcoholism;ko04217//Necroptosis	K11251;K11251;K11251	GO:0000786//nucleosome;GO:0005634//nucleus;GO:0005694//chromosome;GO:0035327//transcriptionally active chromatin	GO:0003677//DNA binding;GO:0005515//protein binding;GO:0046982//protein heterodimerization activity	GO:0006334//nucleosome assembly;GO:0006342//chromatin silencing;GO:0006397//mRNA processing
ENSG00000277858	0	0	2	0	0	0	0.06	0.06	0.15	0	0	0	0.09	0.001	-6.49185	0.64679	0.740171	H2AB2	H2A.B variant histone 2 [Source:HGNC Symbol;Acc:HGNC:18298]	Human Diseases;Human Diseases;Cellular Processes	Immune diseases;Substance dependence;Cell growth and death	ko05322//Systemic lupus erythematosus;ko05034//Alcoholism;ko04217//Necroptosis	K11251;K11251;K11251	GO:0000786//nucleosome;GO:0005634//nucleus;GO:0005694//chromosome;GO:0035327//transcriptionally active chromatin	GO:0003677//DNA binding;GO:0005515//protein binding;GO:0046982//protein heterodimerization activity	GO:0006334//nucleosome assembly;GO:0006342//chromatin silencing;GO:0006397//mRNA processing
ENSG00000198286	52	35	57	1	1	1	0.97	0.84	0.79	0.01	0.01	0.01	0.866667	0.01	-6.43741	5.55e-10	1.64e-09	CARD11	caspase recruitment domain family member 11 [Source:HGNC Symbol;Acc:HGNC:16393]	Environmental Information Processing;Organismal Systems;Organismal Systems	Signal transduction;Immune system;Immune system	ko04064//NF-kappa B signaling pathway;ko04662//B cell receptor signaling pathway;ko04660//T cell receptor signaling pathway	K07367;K07367;K07367	GO:0001772//immunological synapse;GO:0005737//cytoplasm;GO:0005829//cytosol;GO:0005886//plasma membrane;GO:0016020//membrane;GO:0032449//CBM complex;GO:0045121//membrane raft;GO:0070062//extracellular exosome	GO:0004385//guanylate kinase activity;GO:0005515//protein binding;GO:0050700//CARD domain binding	GO:0002223//stimulatory C-type lectin receptor signaling pathway;GO:0007165//signal transduction;GO:0007249//I-kappaB kinase/NF-kappaB signaling;GO:0030183//B cell differentiation;GO:0030890//positive regulation of B cell proliferation;GO:0031295//T cell costimulation;GO:0032743//positive regulation of interleukin-2 production;GO:0038095//Fc-epsilon receptor signaling pathway;GO:0038202//TORC1 si…
ENSG00000163810	7	3	3	0	0	0	0.15	0.06	0.05	0	0	0	0.0866667	0.001	-6.43741	0.00811489	0.0137897	TGM4	transglutaminase 4 [Source:HGNC Symbol;Acc:HGNC:11780]	-	-	-	-	GO:0005737//cytoplasm;GO:0005794//Golgi apparatus;GO:0062023//collagen-containing extracellular matrix;GO:0070062//extracellular exosome	GO:0003810//protein-glutamine gamma-glutamyltransferase activity;GO:0016740//transferase activity;GO:0016746//transferase activity, transferring acyl groups;GO:0046872//metal ion binding	GO:0018149//peptide cross-linking;GO:0018215//protein phosphopantetheinylation
ENSG00000172350	4	3	5	0	0	0	0.09	0.09	0.08	0	0	0	0.0866667	0.001	-6.43741	0.0115479	0.0192534	ABCG4	ATP binding cassette subfamily G member 4 [Source:HGNC Symbol;Acc:HGNC:13884]	Environmental Information Processing	Membrane transport	ko02010//ABC transporters	K05680	GO:0005886//plasma membrane;GO:0010008//endosome membrane;GO:0016020//membrane;GO:0016021//integral component of membrane	GO:0000166//nucleotide binding;GO:0005515//protein binding;GO:0005524//ATP binding;GO:0016887//ATPase activity;GO:0042626//ATPase activity, coupled to transmembrane movement of substances;GO:0042802//identical protein binding;GO:0042803//protein homodimerization activity;GO:0046982//protein heterodimerization activity	GO:0006869//lipid transport;GO:0033344//cholesterol efflux;GO:0055085//transmembrane transport;GO:1990830//cellular response to leukemia inhibitory factor
ENSG00000164330	7	2	3	0	0	0	0.18	0.03	0.05	0	0	0	0.0866667	0.001	-6.43741	0.012392	0.0205872	EBF1	EBF transcription factor 1 [Source:HGNC Symbol;Acc:HGNC:3126]	-	-	-	-	GO:0000785//chromatin;GO:0005634//nucleus	GO:0000978//RNA polymerase II proximal promoter sequence-specific DNA binding;GO:0000981//DNA-binding transcription factor activity, RNA polymerase II-specific;GO:0003677//DNA binding;GO:0003700//DNA-binding transcription factor activity;GO:0005515//protein binding;GO:0046872//metal ion binding;GO:0046983//protein dimerization activity;GO:0070742//C2H2 zinc finger domain binding	GO:0006355//regulation of transcription, DNA-templated;GO:0006357//regulation of transcription by RNA polymerase II;GO:0007275//multicellular organism development
ENSG00000164512	1	1	4	0	0	0	0.05	0.05	0.16	0	0	0	0.0866667	0.001	-6.43741	0.134578	0.188931	ANKRD55	ankyrin repeat domain 55 [Source:HGNC Symbol;Acc:HGNC:25681]	-	-	-	-	-	GO:0005515//protein binding	-
ENSG00000256436	2	0	2	0	0	0	0.14	0	0.12	0	0	0	0.0866667	0.001	-6.43741	0.308802	0.39717	TAS2R31	taste 2 receptor member 31 [Source:HGNC Symbol;Acc:HGNC:19113]	Organismal Systems	Sensory system	ko04742//Taste transduction	K08474	GO:0005886//plasma membrane;GO:0016020//membrane;GO:0016021//integral component of membrane	GO:0004930//G protein-coupled receptor activity;GO:0033038//bitter taste receptor activity	GO:0001580//detection of chemical stimulus involved in sensory perception of bitter taste;GO:0007165//signal transduction;GO:0007186//G protein-coupled receptor signaling pathway;GO:0050896//response to stimulus;GO:0050909//sensory perception of taste
ENSG00000205111	1	0	1	0	0	0	0.18	0	0.08	0	0	0	0.0866667	0.001	-6.43741	0.605718	0.703863	CDKL4	cyclin dependent kinase like 4 [Source:HGNC Symbol;Acc:HGNC:19287]	-	-	-	-	GO:0005634//nucleus;GO:0005737//cytoplasm	GO:0000166//nucleotide binding;GO:0004672//protein kinase activity;GO:0004674//protein serine/threonine kinase activity;GO:0004693//cyclin-dependent protein serine/threonine kinase activity;GO:0005524//ATP binding;GO:0016301//kinase activity;GO:0016740//transferase activity	GO:0006468//protein phosphorylation;GO:0016310//phosphorylation;GO:0051726//regulation of cell cycle
ENSG00000140015	296	341	434	2	8	4	3.45	4.17	3.54	0.01	0.1	0.02	3.72	0.0433333	-6.42368	2.05e-52	2.11e-51	KCNH5	potassium voltage-gated channel subfamily H member 5 [Source:HGNC Symbol;Acc:HGNC:6254]	-	-	-	-	GO:0005886//plasma membrane;GO:0005887//integral component of plasma membrane;GO:0009986//cell surface;GO:0016020//membrane;GO:0016021//integral component of membrane	GO:0005216//ion channel activity;GO:0005244//voltage-gated ion channel activity;GO:0005249//voltage-gated potassium channel activity;GO:0005267//potassium channel activity;GO:0005516//calmodulin binding;GO:0044325//ion channel binding;GO:0044877//protein-containing complex binding	GO:0006811//ion transport;GO:0006813//potassium ion transport;GO:0010389//regulation of G2/M transition of mitotic cell cycle;GO:0034765//regulation of ion transmembrane transport;GO:0042391//regulation of membrane potential;GO:0055085//transmembrane transport;GO:0071805//potassium ion transmembrane transport
ENSG00000081051	3	3	3	0	0	0	0.09	0.09	0.07	0	0	0	0.0833333	0.001	-6.38082	0.033498	0.0524257	AFP	alpha fetoprotein [Source:HGNC Symbol;Acc:HGNC:317]	Environmental Information Processing	Signal transduction	ko04390//Hippo signaling pathway	K16144	GO:0005576//extracellular region;GO:0005615//extracellular space;GO:0005737//cytoplasm;GO:0005788//endoplasmic reticulum lumen	GO:0005504//fatty acid binding;GO:0005515//protein binding;GO:0008270//zinc ion binding;GO:0046872//metal ion binding	GO:0001542//ovulation from ovarian follicle;GO:0019953//sexual reproduction;GO:0042448//progesterone metabolic process;GO:0043687//post-translational protein modification;GO:0044267//cellular protein metabolic process;GO:0060395//SMAD protein signal transduction
ENSG00000123977	1	4	1	0	0	0	0.04	0.17	0.04	0	0	0	0.0833333	0.001	-6.38082	0.116515	0.165973	DAW1	dynein assembly factor with WD repeats 1 [Source:HGNC Symbol;Acc:HGNC:26383]	-	-	-	-	GO:0005575//cellular_component;GO:0005576//extracellular region;GO:0005929//cilium;GO:0042995//cell projection	GO:0005515//protein binding	GO:0003351//epithelial cilium movement;GO:0007368//determination of left/right symmetry;GO:0007507//heart development;GO:0008150//biological_process;GO:0036158//outer dynein arm assembly;GO:0051649//establishment of localization in cell;GO:0090660//cerebrospinal fluid circulation
ENSG00000260287	0	7	0	0	0	0	0	0.25	0	0	0	0	0.0833333	0.001	-6.38082	0.155062	0.215242	TBC1D3G	TBC1 domain family member 3G [Source:HGNC Symbol;Acc:HGNC:29860]	-	-	-	-	GO:0005886//plasma membrane;GO:0016020//membrane	GO:0005096//GTPase activator activity;GO:0005515//protein binding	GO:0006886//intracellular protein transport;GO:0090630//activation of GTPase activity
ENSG00000113249	0	4	1	0	0	0	0	0.17	0.08	0	0	0	0.0833333	0.001	-6.38082	0.216339	0.289624	HAVCR1	hepatitis A virus cellular receptor 1 [Source:HGNC Symbol;Acc:HGNC:17866]	-	-	-	-	GO:0009986//cell surface;GO:0016020//membrane;GO:0016021//integral component of membrane;GO:0031514//motile cilium	GO:0001618//virus receptor activity;GO:0001786//phosphatidylserine binding	GO:0006911//phagocytosis, engulfment;GO:0016032//viral process;GO:0033005//positive regulation of mast cell activation;GO:0046718//viral entry into host cell
ENSG00000157017	1	1	1	0	0	0	0.09	0.09	0.07	0	0	0	0.0833333	0.001	-6.38082	0.373475	0.469071	GHRL	ghrelin and obestatin prepropeptide [Source:HGNC Symbol;Acc:HGNC:18129]	Environmental Information Processing;Environmental Information Processing;Organismal Systems	Signaling molecules and interaction;Signal transduction;Endocrine system	ko04080//Neuroactive ligand-receptor interaction;ko04024//cAMP signaling pathway;ko04935//Growth hormone synthesis, secretion and action	K05254;K05254;K05254	GO:0005576//extracellular region;GO:0005615//extracellular space;GO:0005737//cytoplasm;GO:0005788//endoplasmic reticulum lumen;GO:0030424//axon;GO:0034774//secretory granule lumen;GO:0098685//Schaffer collateral - CA1 synapse;GO:0098794//postsynapse;GO:0098978//glutamatergic synapse	GO:0001664//G protein-coupled receptor binding;GO:0005179//hormone activity;GO:0005515//protein binding;GO:0016608//growth hormone-releasing hormone activity;GO:0030296//protein tyrosine kinase activator activity;GO:0031768//ghrelin receptor binding	GO:0000187//activation of MAPK activity;GO:0001696//gastric acid secretion;GO:0001937//negative regulation of endothelial cell proliferation;GO:0006006//glucose metabolic process;GO:0007186//G protein-coupled receptor signaling pathway;GO:0007204//positive regulation of cytosolic calcium ion concentration;GO:0008154//actin polymerization or depolymerization;GO:0008343//adult feeding behavior;GO:0…
ENSG00000267110	0	0	4	0	0	0	0	0	0.25	0	0	0	0.0833333	0.001	-6.38082	0.410787	0.510324	-	novel transcript	-	-	-	-	-	-	GO:0070286//axonemal dynein complex assembly
ENSG00000266728	2	0	0	0	0	0	0.25	0	0	0	0	0	0.0833333	0.001	-6.38082	0.604463	0.703427	-	novel protein	-	-	-	-	-	-	-
ENSG00000182521	0	2	0	0	0	0	0	0.25	0	0	0	0	0.0833333	0.001	-6.38082	0.607359	0.70453	TBPL2	TATA-box binding protein like 2 [Source:HGNC Symbol;Acc:HGNC:19841]	Human Diseases;Human Diseases;Human Diseases;Human Diseases;Human Diseases;Genetic Information Processing	Infectious diseases;Neurodegenerative diseases;Infectious diseases;Cancers;Neurodegenerative disease;Transcription	ko05165//Human papillomavirus infection;ko05016//Huntington disease;ko05166//HTLV-I infection;ko05203//Viral carcinogenesis;ko05017//Spinocerebellar ataxia;ko03022//Basal transcription factors	K03120;K03120;K03120;K03120;K03120;K03120	GO:0005634//nucleus;GO:0005737//cytoplasm	GO:0003677//DNA binding;GO:0016251//RNA polymerase II general transcription initiation factor activity;GO:0140223//general transcription initiation factor activity	GO:0006352//DNA-templated transcription, initiation;GO:0006366//transcription by RNA polymerase II;GO:0007275//multicellular organism development
ENSG00000164778	26	25	34	0	1	0	0.54	0.52	0.59	0	0.02	0	0.55	0.00666667	-6.36632	4.9e-07	1.21e-06	EN2	engrailed homeobox 2 [Source:HGNC Symbol;Acc:HGNC:3343]	Environmental Information Processing	Signal transduction	ko04341//Hedgehog signaling pathway - fly	K09319	GO:0000785//chromatin;GO:0001650//fibrillar center;GO:0005634//nucleus;GO:0005654//nucleoplasm;GO:0005730//nucleolus;GO:0016020//membrane	GO:0000978//RNA polymerase II proximal promoter sequence-specific DNA binding;GO:0000981//DNA-binding transcription factor activity, RNA polymerase II-specific;GO:0003677//DNA binding;GO:1990837//sequence-specific double-stranded DNA binding	GO:0006355//regulation of transcription, DNA-templated;GO:0006357//regulation of transcription by RNA polymerase II;GO:0007275//multicellular organism development;GO:0030182//neuron differentiation;GO:0030901//midbrain development;GO:0030902//hindbrain development;GO:0043524//negative regulation of neuron apoptotic process;GO:0045944//positive regulation of transcription by RNA polymerase II;GO:0…
ENSG00000154451	20	17	17	0	1	1	0.63	0.52	0.5	0	0.01	0.01	0.55	0.00666667	-6.36632	3.72e-05	7.98e-05	GBP5	guanylate binding protein 5 [Source:HGNC Symbol;Acc:HGNC:19895]	Organismal Systems	Immune system	ko04621//NOD-like receptor signaling pathway	K20898	GO:0000139//Golgi membrane;GO:0005737//cytoplasm;GO:0005794//Golgi apparatus;GO:0016020//membrane;GO:0031410//cytoplasmic vesicle;GO:0048471//perinuclear region of cytoplasm	GO:0000166//nucleotide binding;GO:0003924//GTPase activity;GO:0005515//protein binding;GO:0005525//GTP binding;GO:0016787//hydrolase activity;GO:0042802//identical protein binding;GO:0042803//protein homodimerization activity	GO:0002376//immune system process;GO:0006954//inflammatory response;GO:0032731//positive regulation of interleukin-1 beta production;GO:0032741//positive regulation of interleukin-18 production;GO:0034067//protein localization to Golgi apparatus;GO:0045089//positive regulation of innate immune response;GO:0051289//protein homotetramerization;GO:0071346//cellular response to interferon-gamma;GO:19…
ENSG00000170801	158	134	171	1	2	3	4.71	4.03	4.31	0.03	0.05	0.08	4.35	0.0533333	-6.34983	2.79e-24	1.46e-23	HTRA3	HtrA serine peptidase 3 [Source:HGNC Symbol;Acc:HGNC:30406]	-	-	-	-	GO:0005576//extracellular region	GO:0004175//endopeptidase activity;GO:0004252//serine-type endopeptidase activity;GO:0005515//protein binding;GO:0005520//insulin-like growth factor binding;GO:0008233//peptidase activity;GO:0008236//serine-type peptidase activity;GO:0016787//hydrolase activity;GO:0042802//identical protein binding	GO:0006508//proteolysis;GO:0030512//negative regulation of transforming growth factor beta receptor signaling pathway;GO:0030514//negative regulation of BMP signaling pathway
ENSG00000101230	20	30	25	0	0	1	0.46	0.69	0.48	0	0	0.02	0.543333	0.00666667	-6.34873	1.33e-06	3.19e-06	ISM1	isthmin 1 [Source:HGNC Symbol;Acc:HGNC:16213]	-	-	-	-	GO:0005576//extracellular region	-	GO:0016525//negative regulation of angiogenesis
ENSG00000178031	2	2	8	0	0	0	0.05	0.07	0.12	0	0	0	0.08	0.001	-6.32193	0.0168249	0.027468	ADAMTSL1	ADAMTS like 1 [Source:HGNC Symbol;Acc:HGNC:14632]	-	-	-	-	GO:0005576//extracellular region;GO:0005788//endoplasmic reticulum lumen;GO:0005886//plasma membrane;GO:0031012//extracellular matrix	GO:0004222//metalloendopeptidase activity;GO:0016787//hydrolase activity	GO:0006508//proteolysis;GO:0007155//cell adhesion;GO:0007411//axon guidance;GO:0030198//extracellular matrix organization
ENSG00000188626	1	1	5	0	0	0	0.04	0.04	0.16	0	0	0	0.08	0.001	-6.32193	0.0988257	0.142466	GOLGA8M	golgin A8 family member M [Source:HGNC Symbol;Acc:HGNC:44404]	-	-	-	-	GO:0000137//Golgi cis cisterna;GO:0005794//Golgi apparatus;GO:0005801//cis-Golgi network;GO:0032580//Golgi cisterna membrane	GO:0005515//protein binding	GO:0007030//Golgi organization
ENSG00000163219	2	2	2	0	0	0	0.11	0.07	0.06	0	0	0	0.08	0.001	-6.32193	0.110312	0.157806	ARHGAP25	Rho GTPase activating protein 25 [Source:HGNC Symbol;Acc:HGNC:28951]	-	-	-	-	GO:0001891//phagocytic cup;GO:0005829//cytosol	GO:0005096//GTPase activator activity;GO:0005515//protein binding	GO:0006911//phagocytosis, engulfment;GO:0007015//actin filament organization;GO:0007165//signal transduction;GO:0043547//positive regulation of GTPase activity;GO:0051056//regulation of small GTPase mediated signal transduction;GO:0051058//negative regulation of small GTPase mediated signal transduction;GO:0090630//activation of GTPase activity
ENSG00000171403	0	4	3	0	0	0	0	0.12	0.12	0	0	0	0.08	0.001	-6.32193	0.115657	0.164834	KRT9	keratin 9 [Source:HGNC Symbol;Acc:HGNC:6447]	Human Diseases;Organismal Systems	Infectious diseases;Endocrine system	ko05150//Staphylococcus aureus infection;ko04915//Estrogen signaling pathway	K07604;K07604	GO:0005615//extracellular space;GO:0005634//nucleus;GO:0005829//cytosol;GO:0005882//intermediate filament;GO:0016020//membrane;GO:0070062//extracellular exosome	GO:0005198//structural molecule activity;GO:0005200//structural constituent of cytoskeleton	GO:0007283//spermatogenesis;GO:0008544//epidermis development;GO:0031424//keratinization;GO:0043588//skin development;GO:0045109//intermediate filament organization;GO:0070268//cornification
ENSG00000188050	2	2	1	0	0	0	0.1	0.1	0.04	0	0	0	0.08	0.001	-6.32193	0.162443	0.223767	RNF133	ring finger protein 133 [Source:HGNC Symbol;Acc:HGNC:21154]	-	-	-	-	GO:0005737//cytoplasm;GO:0005770//late endosome;GO:0005783//endoplasmic reticulum;GO:0005789//endoplasmic reticulum membrane;GO:0005794//Golgi apparatus;GO:0016020//membrane;GO:0016021//integral component of membrane	GO:0016740//transferase activity;GO:0046872//metal ion binding;GO:0061630//ubiquitin protein ligase activity	GO:0006511//ubiquitin-dependent protein catabolic process;GO:0016567//protein ubiquitination;GO:0051865//protein autoubiquitination
ENSG00000107859	2	2	0	0	0	0	0.12	0.12	0	0	0	0	0.08	0.001	-6.32193	0.280443	0.364774	PITX3	paired like homeodomain 3 [Source:HGNC Symbol;Acc:HGNC:9006]	-	-	-	-	GO:0000785//chromatin;GO:0005634//nucleus;GO:0043025//neuronal cell body	GO:0000978//RNA polymerase II proximal promoter sequence-specific DNA binding;GO:0000981//DNA-binding transcription factor activity, RNA polymerase II-specific;GO:0001228//DNA-binding transcription activator activity, RNA polymerase II-specific;GO:0003677//DNA binding;GO:0003700//DNA-binding transcription factor activity;GO:1990837//sequence-specific double-stranded DNA binding	GO:0002088//lens development in camera-type eye;GO:0002089//lens morphogenesis in camera-type eye;GO:0006355//regulation of transcription, DNA-templated;GO:0006357//regulation of transcription by RNA polymerase II;GO:0007275//multicellular organism development;GO:0007568//aging;GO:0007626//locomotory behavior;GO:0009653//anatomical structure morphogenesis;GO:0009887//animal organ morphogenesis;GO…
ENSG00000167360	0	3	1	0	0	0	0	0.19	0.05	0	0	0	0.08	0.001	-6.32193	0.301439	0.388682	OR51Q1	olfactory receptor family 51 subfamily Q member 1 [Source:HGNC Symbol;Acc:HGNC:14851]	Organismal Systems	Sensory system	ko04740//Olfactory transduction	K04257	GO:0005886//plasma membrane;GO:0016020//membrane;GO:0016021//integral component of membrane	GO:0004930//G protein-coupled receptor activity;GO:0004984//olfactory receptor activity	GO:0007165//signal transduction;GO:0007186//G protein-coupled receptor signaling pathway;GO:0007608//sensory perception of smell;GO:0050896//response to stimulus;GO:0050911//detection of chemical stimulus involved in sensory perception of smell
ENSG00000258466	1	0	1	0	0	0	0.14	0	0.1	0	0	0	0.08	0.001	-6.32193	0.605718	0.703863	-	novel protein	Metabolism;Metabolism	Global and overview maps;Metabolism of cofactors and vitamins	ko01100//Metabolic pathways;ko00830//Retinol metabolism	K11152;K11152	-	GO:0016491//oxidoreductase activity	-
ENSG00000165449	191	204	239	3	4	1	3.55	3.78	3.62	0.05	0.07	0.02	3.65	0.0466667	-6.28936	2.67e-32	1.78e-31	SLC16A9	solute carrier family 16 member 9 [Source:HGNC Symbol;Acc:HGNC:23520]	-	-	-	-	GO:0005886//plasma membrane;GO:0005887//integral component of plasma membrane;GO:0016020//membrane;GO:0016021//integral component of membrane	GO:0005515//protein binding;GO:0008028//monocarboxylic acid transmembrane transporter activity;GO:0015293//symporter activity;GO:0022857//transmembrane transporter activity	GO:0015718//monocarboxylic acid transport;GO:0046415//urate metabolic process;GO:0055085//transmembrane transport
ENSG00000174332	14	18	36	1	0	0	0.35	0.45	0.76	0.02	0	0	0.52	0.00666667	-6.2854	4.34e-06	9.99e-06	GLIS1	GLIS family zinc finger 1 [Source:HGNC Symbol;Acc:HGNC:29525]	-	-	-	-	GO:0005634//nucleus	GO:0000977//RNA polymerase II regulatory region sequence-specific DNA binding;GO:0000978//RNA polymerase II proximal promoter sequence-specific DNA binding;GO:0000981//DNA-binding transcription factor activity, RNA polymerase II-specific;GO:0001227//DNA-binding transcription repressor activity, RNA polymerase II-specific;GO:0001228//DNA-binding transcription activator activity, RNA polymerase II-…	GO:0000122//negative regulation of transcription by RNA polymerase II;GO:0001649//osteoblast differentiation;GO:0006357//regulation of transcription by RNA polymerase II;GO:0010454//negative regulation of cell fate commitment;GO:0030154//cell differentiation;GO:0045444//fat cell differentiation;GO:0045893//positive regulation of transcription, DNA-templated;GO:0045944//positive regulation of tran…
ENSG00000182585	11	8	16	0	0	1	0.6	0.51	0.44	0	0	0.02	0.516667	0.00666667	-6.27612	0.000275459	0.000548566	EPGN	epithelial mitogen [Source:HGNC Symbol;Acc:HGNC:17470]	-	-	-	-	GO:0005576//extracellular region;GO:0005615//extracellular space;GO:0005887//integral component of plasma membrane;GO:0016020//membrane;GO:0016021//integral component of membrane;GO:0030669//clathrin-coated endocytic vesicle membrane	GO:0005154//epidermal growth factor receptor binding;GO:0005515//protein binding;GO:0008083//growth factor activity	GO:0000165//MAPK cascade;GO:0000187//activation of MAPK activity;GO:0001525//angiogenesis;GO:0007165//signal transduction;GO:0007173//epidermal growth factor receptor signaling pathway;GO:0008284//positive regulation of cell proliferation;GO:0042059//negative regulation of epidermal growth factor receptor signaling pathway;GO:0043406//positive regulation of MAP kinase activity;GO:0045741//positiv…
ENSG00000260458	52	56	43	0	1	1	1.66	1.8	1.16	0	0.03	0.03	1.54	0.02	-6.26679	4.89e-09	1.37e-08	KCNJ18	potassium inwardly rectifying channel subfamily J member 18 [Source:HGNC Symbol;Acc:HGNC:39080]	Organismal Systems;Organismal Systems	Endocrine system;Nervous system	ko04921//Oxytocin signaling pathway;ko04725//Cholinergic synapse	K05005;K05005	GO:0005886//plasma membrane;GO:0016020//membrane;GO:0016021//integral component of membrane	GO:0005242//inward rectifier potassium channel activity;GO:0005244//voltage-gated ion channel activity;GO:0005515//protein binding	GO:0006811//ion transport;GO:0006813//potassium ion transport;GO:0034765//regulation of ion transmembrane transport;GO:1990573//potassium ion import across plasma membrane
ENSG00000197444	4	4	4	0	0	0	0.08	0.08	0.07	0	0	0	0.0766667	0.001	-6.26053	0.0108019	0.0180741	OGDHL	oxoglutarate dehydrogenase L [Source:HGNC Symbol;Acc:HGNC:25590]	Metabolism;Metabolism;Metabolism	Global and overview maps;Global and overview maps;Carbohydrate metabolism	ko01100//Metabolic pathways;ko01200//Carbon metabolism;ko00020//Citrate cycle (TCA cycle)	K00164;K00164;K00164	GO:0005739//mitochondrion;GO:0005759//mitochondrial matrix;GO:0045252//oxoglutarate dehydrogenase complex	GO:0004591//oxoglutarate dehydrogenase (succinyl-transferring) activity;GO:0005515//protein binding;GO:0016491//oxidoreductase activity;GO:0016624//oxidoreductase activity, acting on the aldehyde or oxo group of donors, disulfide as acceptor;GO:0030976//thiamine pyrophosphate binding;GO:0046872//metal ion binding	GO:0006096//glycolytic process;GO:0006099//tricarboxylic acid cycle;GO:0006103//2-oxoglutarate metabolic process;GO:0055114//oxidation-reduction process
ENSG00000183148	2	4	3	0	0	0	0.04	0.06	0.13	0	0	0	0.0766667	0.001	-6.26053	0.0347803	0.0542657	ANKRD20A2P	ankyrin repeat domain 20 family member A2, pseudogene [Source:HGNC Symbol;Acc:HGNC:31979]	-	-	-	-	-	GO:0005515//protein binding	-
ENSG00000167613	1	1	2	0	0	0	0.03	0.05	0.15	0	0	0	0.0766667	0.001	-6.26053	0.261455	0.34289	LAIR1	leukocyte associated immunoglobulin like receptor 1 [Source:HGNC Symbol;Acc:HGNC:6477]	-	-	-	-	GO:0005886//plasma membrane;GO:0016020//membrane;GO:0016021//integral component of membrane;GO:0035579//specific granule membrane;GO:0070821//tertiary granule membrane	GO:0005515//protein binding	GO:0002250//adaptive immune response;GO:0002376//immune system process;GO:0043312//neutrophil degranulation;GO:0050776//regulation of immune response
ENSG00000269404	1	3	0	0	0	0	0.08	0.15	0	0	0	0	0.0766667	0.001	-6.26053	0.286412	0.371358	SPIB	Spi-B transcription factor [Source:HGNC Symbol;Acc:HGNC:11242]	-	-	-	-	GO:0000785//chromatin;GO:0005634//nucleus;GO:0005737//cytoplasm	GO:0000978//RNA polymerase II proximal promoter sequence-specific DNA binding;GO:0000981//DNA-binding transcription factor activity, RNA polymerase II-specific;GO:0001228//DNA-binding transcription activator activity, RNA polymerase II-specific;GO:0003677//DNA binding;GO:0003700//DNA-binding transcription factor activity;GO:0005515//protein binding;GO:0043565//sequence-specific DNA binding;GO:199…	GO:0006355//regulation of transcription, DNA-templated;GO:0006357//regulation of transcription by RNA polymerase II;GO:0030154//cell differentiation;GO:0045944//positive regulation of transcription by RNA polymerase II
ENSG00000124678	1	1	1	0	0	0	0.08	0.08	0.07	0	0	0	0.0766667	0.001	-6.26053	0.373475	0.469071	TCP11	t-complex 11 [Source:HGNC Symbol;Acc:HGNC:11658]	-	-	-	-	GO:0001669//acrosomal vesicle;GO:0005929//cilium;GO:0016020//membrane;GO:0016021//integral component of membrane;GO:0031410//cytoplasmic vesicle;GO:0031514//motile cilium;GO:0036126//sperm flagellum;GO:0042995//cell projection;GO:0097225//sperm midpiece	GO:0005515//protein binding	GO:0007165//signal transduction;GO:0007275//multicellular organism development;GO:0007283//spermatogenesis;GO:0010737//protein kinase A signaling;GO:0030154//cell differentiation;GO:0043949//regulation of cAMP-mediated signaling;GO:1902490//regulation of sperm capacitation
ENSG00000151967	0	0	4	0	0	0	0	0	0.23	0	0	0	0.0766667	0.001	-6.26053	0.410787	0.510324	SCHIP1	schwannomin interacting protein 1 [Source:HGNC Symbol;Acc:HGNC:15678]	-	-	-	-	GO:0005654//nucleoplasm;GO:0005737//cytoplasm;GO:0005829//cytosol;GO:0005886//plasma membrane;GO:0016604//nuclear body;GO:0030054//cell junction	GO:0005515//protein binding;GO:0042802//identical protein binding	GO:0035332//positive regulation of hippo signaling
ENSG00000288711	3	0	0	0	0	0	0.23	0	0	0	0	0	0.0766667	0.001	-6.26053	0.458851	0.560417	-	novel protein	Human Diseases;Organismal Systems;Organismal Systems	Infectious diseases;Endocrine system;Endocrine system	ko05167//Kaposi sarcoma-associated herpesvirus infection;ko04921//Oxytocin signaling pathway;ko04919//Thyroid hormone signaling pathway	K17901;K17901;K17901	-	-	-
ENSG00000168135	1	2	4	0	0	0	0.03	0.07	0.12	0	0	0	0.0733333	0.001	-6.1964	0.0873505	0.127201	KCNJ4	potassium inwardly rectifying channel subfamily J member 4 [Source:HGNC Symbol;Acc:HGNC:6265]	Organismal Systems;Organismal Systems	Endocrine system;Nervous system	ko04921//Oxytocin signaling pathway;ko04725//Cholinergic synapse	K04998;K04998	GO:0005886//plasma membrane;GO:0008076//voltage-gated potassium channel complex;GO:0016020//membrane;GO:0016021//integral component of membrane;GO:0016323//basolateral plasma membrane;GO:0030054//cell junction;GO:0030659//cytoplasmic vesicle membrane;GO:0031410//cytoplasmic vesicle;GO:0045202//synapse;GO:0045211//postsynaptic membrane	GO:0005242//inward rectifier potassium channel activity;GO:0005244//voltage-gated ion channel activity;GO:0005515//protein binding;GO:0030165//PDZ domain binding	GO:0006811//ion transport;GO:0006813//potassium ion transport;GO:0034220//ion transmembrane transport;GO:0034765//regulation of ion transmembrane transport;GO:0061337//cardiac conduction;GO:0071805//potassium ion transmembrane transport;GO:1901381//positive regulation of potassium ion transmembrane transport;GO:1990573//potassium ion import across plasma membrane
ENSG00000138315	0	6	1	0	0	0	0	0.19	0.03	0	0	0	0.0733333	0.001	-6.1964	0.116414	0.165857	OIT3	oncoprotein induced transcript 3 [Source:HGNC Symbol;Acc:HGNC:29953]	-	-	-	-	GO:0005615//extracellular space;GO:0005634//nucleus;GO:0005635//nuclear envelope;GO:0009986//cell surface	GO:0005201//extracellular matrix structural constituent;GO:0005509//calcium ion binding;GO:0005515//protein binding	GO:1903118//urate homeostasis
ENSG00000223865	1	0	2	0	0	0	0.1	0	0.12	0	0	0	0.0733333	0.001	-6.1964	0.445502	0.546698	HLA-DPB1	major histocompatibility complex, class II, DP beta 1 [Source:HGNC Symbol;Acc:HGNC:4940]	Human Diseases;Human Diseases;Human Diseases;Human Diseases;Cellular Processes;Human Diseases;Human Diseases;Organismal Systems;Human Diseases;Human Diseases;Environmental Information Processing;Human Diseases;Human Diseases;Human Diseases;Organismal Systems;Organismal Systems;Human Diseases;Human Diseases;Human Diseases;Organismal Systems;Organismal Systems;Human Diseases;Human Diseases;Human Di…	Infectious diseases;Infectious diseases;Infectious diseases;Infectious diseases;Transport and catabolism;Immune diseases;Infectious diseases;Immune system;Infectious diseases;Immune diseases;Signaling molecules and interaction;Infectious diseases;Cardiovascular diseases;Immune diseases;Immune system;Immune system;Infectious diseases;Immune diseases;Immune diseases;Immune system;Immune system;Immu…	ko05168//Herpes simplex infection;ko05169//Epstein-Barr virus infection;ko05152//Tuberculosis;ko05166//HTLV-I infection;ko04145//Phagosome;ko05322//Systemic lupus erythematosus;ko05164//Influenza A;ko04640//Hematopoietic cell lineage;ko05150//Staphylococcus aureus infection;ko05323//Rheumatoid arthritis;ko04514//Cell adhesion molecules (CAMs);ko05140//Leishmaniasis;ko05416//Viral myocarditis;ko05…	K06752;K06752;K06752;K06752;K06752;K06752;K06752;K06752;K06752;K06752;K06752;K06752;K06752;K06752;K06752;K06752;K06752;K06752;K06752;K06752;K06752;K06752;K06752;K06752	GO:0000139//Golgi membrane;GO:0005764//lysosome;GO:0005765//lysosomal membrane;GO:0005768//endosome;GO:0005783//endoplasmic reticulum;GO:0005789//endoplasmic reticulum membrane;GO:0005794//Golgi apparatus;GO:0005886//plasma membrane;GO:0009986//cell surface;GO:0010008//endosome membrane;GO:0012507//ER to Golgi transport vesicle membrane;GO:0016020//membrane;GO:0016021//integral component of membr…	GO:0005515//protein binding;GO:0042605//peptide antigen binding	GO:0002250//adaptive immune response;GO:0002376//immune system process;GO:0002504//antigen processing and presentation of peptide or polysaccharide antigen via MHC class II;GO:0006955//immune response;GO:0019882//antigen processing and presentation;GO:0019886//antigen processing and presentation of exogenous peptide antigen via MHC class II;GO:0032729//positive regulation of interferon-gamma prod…
ENSG00000134201	0	2	0	0	0	0	0	0.22	0	0	0	0	0.0733333	0.001	-6.1964	0.607359	0.70453	GSTM5	glutathione S-transferase mu 5 [Source:HGNC Symbol;Acc:HGNC:4637]	Metabolism;Human Diseases;Human Diseases;Human Diseases;Human Diseases;Metabolism;Metabolism;Human Diseases;Metabolism;Metabolism	Global and overview maps;Cancers;Cancers;Cardiovascular diseases;Cancers;Xenobiotics biodegradation and metabolism;Xenobiotics biodegradation and metabolism;Drug resistance;Xenobiotics biodegradation and metabolism;Metabolism of other amino acids	ko01100//Metabolic pathways;ko05200//Pathways in cancer;ko05225//Hepatocellular carcinoma;ko05418//Fluid shear stress and atherosclerosis;ko05204//Chemical carcinogenesis;ko00983//Drug metabolism - other enzymes;ko00980//Metabolism of xenobiotics by cytochrome P450;ko01524//Platinum drug resistance;ko00982//Drug metabolism - cytochrome P450;ko00480//Glutathione metabolism	K00799;K00799;K00799;K00799;K00799;K00799;K00799;K00799;K00799;K00799	GO:0005737//cytoplasm;GO:0005829//cytosol;GO:0045171//intercellular bridge	GO:0004364//glutathione transferase activity;GO:0005515//protein binding;GO:0016740//transferase activity;GO:0042802//identical protein binding	GO:0006749//glutathione metabolic process;GO:1901687//glutathione derivative biosynthetic process
ENSG00000102970	0	0	2	0	0	0	0	0	0.22	0	0	0	0.0733333	0.001	-6.1964	0.64679	0.740171	CCL17	C-C motif chemokine ligand 17 [Source:HGNC Symbol;Acc:HGNC:10615]	Environmental Information Processing;Organismal Systems;Organismal Systems;Environmental Information Processing;Organismal Systems	Signaling molecules and interaction;Immune system;Immune system;Signaling molecules and interaction;Immune system	ko04060//Cytokine-cytokine receptor interaction;ko04062//Chemokine signaling pathway;ko04625//C-type lectin receptor signaling pathway;ko04061//Viral protein interaction with cytokine and cytokine receptor;ko04657//IL-17 signaling pathway	K21083;K21083;K21083;K21083;K21083	GO:0005576//extracellular region;GO:0005615//extracellular space	GO:0005102//signaling receptor binding;GO:0005125//cytokine activity;GO:0005515//protein binding;GO:0008009//chemokine activity;GO:0031729//CCR4 chemokine receptor binding;GO:0048020//CCR chemokine receptor binding	GO:0002548//monocyte chemotaxis;GO:0006935//chemotaxis;GO:0006954//inflammatory response;GO:0006955//immune response;GO:0007186//G protein-coupled receptor signaling pathway;GO:0007267//cell-cell signaling;GO:0007275//multicellular organism development;GO:0030593//neutrophil chemotaxis;GO:0043547//positive regulation of GTPase activity;GO:0045662//negative regulation of myoblast differentiation;G…
ENSG00000168077	489	408	484	5	11	2	10.77	8.76	9.26	0.13	0.21	0.06	9.59667	0.133333	-6.16942	1.07e-65	1.4e-64	SCARA3	scavenger receptor class A member 3 [Source:HGNC Symbol;Acc:HGNC:19000]	-	-	-	-	GO:0000139//Golgi membrane;GO:0005581//collagen trimer;GO:0005615//extracellular space;GO:0005783//endoplasmic reticulum;GO:0005789//endoplasmic reticulum membrane;GO:0005794//Golgi apparatus;GO:0016020//membrane;GO:0016021//integral component of membrane;GO:0062023//collagen-containing extracellular matrix	GO:0005044//scavenger receptor activity;GO:0005515//protein binding	GO:0006897//endocytosis;GO:0006979//response to oxidative stress;GO:0009650//UV protection
ENSG00000151632	825	1002	1081	11	12	16	53.35	62.46	57.62	0.59	0.94	0.88	57.81	0.803333	-6.16918	1.9e-133	5.94e-132	AKR1C2	aldo-keto reductase family 1 member C2 [Source:HGNC Symbol;Acc:HGNC:385]	Human Diseases;Metabolism	Cancers;Lipid metabolism	ko05204//Chemical carcinogenesis;ko00140//Steroid hormone biosynthesis	K00089;K00089	GO:0005737//cytoplasm;GO:0005829//cytosol	GO:0004032//alditol:NADP+ 1-oxidoreductase activity;GO:0004303//estradiol 17-beta-dehydrogenase activity;GO:0016229//steroid dehydrogenase activity;GO:0016491//oxidoreductase activity;GO:0016655//oxidoreductase activity, acting on NAD(P)H, quinone or similar compound as acceptor;GO:0018636//phenanthrene 9,10-monooxygenase activity;GO:0031406//carboxylic acid binding;GO:0032052//bile acid binding;…	GO:0006629//lipid metabolic process;GO:0006693//prostaglandin metabolic process;GO:0007186//G protein-coupled receptor signaling pathway;GO:0007586//digestion;GO:0008202//steroid metabolic process;GO:0008284//positive regulation of cell proliferation;GO:0030855//epithelial cell differentiation;GO:0042448//progesterone metabolic process;GO:0044597//daunorubicin metabolic process;GO:0044598//doxoru…
ENSG00000116132	7	14	17	0	1	0	0.15	0.29	0.27	0	0.01	0	0.236667	0.00333333	-6.14975	0.000183683	0.000371704	PRRX1	paired related homeobox 1 [Source:HGNC Symbol;Acc:HGNC:9142]	-	-	-	-	GO:0000785//chromatin;GO:0005634//nucleus;GO:0005654//nucleoplasm;GO:0005829//cytosol	GO:0000978//RNA polymerase II proximal promoter sequence-specific DNA binding;GO:0000981//DNA-binding transcription factor activity, RNA polymerase II-specific;GO:0001102//RNA polymerase II activating transcription factor binding;GO:0001227//DNA-binding transcription repressor activity, RNA polymerase II-specific;GO:0001228//DNA-binding transcription activator activity, RNA polymerase II-specific…	GO:0000122//negative regulation of transcription by RNA polymerase II;GO:0002053//positive regulation of mesenchymal cell proliferation;GO:0006355//regulation of transcription, DNA-templated;GO:0006357//regulation of transcription by RNA polymerase II;GO:0007275//multicellular organism development;GO:0030326//embryonic limb morphogenesis;GO:0042472//inner ear morphogenesis;GO:0042474//middle ear …
ENSG00000146592	169	184	264	2	0	3	2.03	3.03	1.98	0.01	0	0.09	2.34667	0.0333333	-6.1375	1.92e-25	1.04e-24	CREB5	cAMP responsive element binding protein 5 [Source:HGNC Symbol;Acc:HGNC:16844]	Environmental Information Processing;Human Diseases;Human Diseases;Organismal Systems;Human Diseases;Human Diseases;Environmental Information Processing;Human Diseases;Human Diseases;Environmental Information Processing;Human Diseases;Human Diseases;Organismal Systems;Organismal Systems;Organismal Systems;Organismal Systems;Environmental Information Processing;Organismal Systems;Organismal System…	Signal transduction;Infectious diseases;Neurodegenerative diseases;Environmental adaptation;Infectious diseases;Infectious diseases;Signal transduction;Cancers;Substance dependence;Signal transduction;Infectious diseases;Endocrine and metabolic diseases;Circulatory system;Endocrine system;Nervous system;Endocrine system;Signal transduction;Endocrine system;Nervous system;Signal transduction;Endoc…	ko04151//PI3K-Akt signaling pathway;ko05165//Human papillomavirus infection;ko05016//Huntington disease;ko04714//Thermogenesis;ko05163//Human cytomegalovirus infection;ko05166//HTLV-I infection;ko04024//cAMP signaling pathway;ko05203//Viral carcinogenesis;ko05034//Alcoholism;ko04022//cGMP - PKG signaling pathway;ko05161//Hepatitis B;ko04934//Cushing syndrome;ko04261//Adrenergic signaling in cardi…	K09047;K09047;K09047;K09047;K09047;K09047;K09047;K09047;K09047;K09047;K09047;K09047;K09047;K09047;K09047;K09047;K09047;K09047;K09047;K09047;K09047;K09047;K09047;K09047;K09047;K09047;K09047;K09047;K09047;K09047;K09047;K09047	GO:0000785//chromatin;GO:0005634//nucleus;GO:0070062//extracellular exosome	GO:0000978//RNA polymerase II proximal promoter sequence-specific DNA binding;GO:0000981//DNA-binding transcription factor activity, RNA polymerase II-specific;GO:0003677//DNA binding;GO:0003700//DNA-binding transcription factor activity;GO:0005515//protein binding;GO:0035497//cAMP response element binding;GO:0042802//identical protein binding;GO:0046872//metal ion binding;GO:1990837//sequence-sp…	GO:0006355//regulation of transcription, DNA-templated;GO:0006357//regulation of transcription by RNA polymerase II;GO:0045893//positive regulation of transcription, DNA-templated
ENSG00000167094	4	3	2	0	0	0	0.1	0.07	0.04	0	0	0	0.07	0.001	-6.12928	0.0330816	0.0518513	TTC16	tetratricopeptide repeat domain 16 [Source:HGNC Symbol;Acc:HGNC:26536]	-	-	-	-	-	GO:0005515//protein binding	-
ENSG00000255872	0	8	0	0	0	0	0	0.21	0	0	0	0	0.07	0.001	-6.12928	0.120991	0.171577	-	novel transcript	-	-	-	-	-	-	-
ENSG00000105371	1	2	1	0	0	0	0.06	0.1	0.05	0	0	0	0.07	0.001	-6.12928	0.248045	0.327246	ICAM4	intercellular adhesion molecule 4 (Landsteiner-Wiener blood group) [Source:HGNC Symbol;Acc:HGNC:5347]	-	-	-	-	GO:0005576//extracellular region;GO:0005886//plasma membrane;GO:0005887//integral component of plasma membrane;GO:0016020//membrane;GO:0016021//integral component of membrane	GO:0005178//integrin binding;GO:0005515//protein binding	GO:0007155//cell adhesion;GO:0030198//extracellular matrix organization;GO:0050776//regulation of immune response;GO:0098609//cell-cell adhesion
ENSG00000204710	2	1	0	0	0	0	0.14	0.07	0	0	0	0	0.07	0.001	-6.12928	0.40219	0.500755	SPDYC	speedy/RINGO cell cycle regulator family member C [Source:HGNC Symbol;Acc:HGNC:32681]	Cellular Processes;Organismal Systems	Cell growth and death;Endocrine system	ko04114//Oocyte meiosis;ko04914//Progesterone-mediated oocyte maturation	K08694;K08694	GO:0005634//nucleus;GO:0005737//cytoplasm	GO:0005515//protein binding;GO:0019901//protein kinase binding	GO:0007049//cell cycle
ENSG00000269469	2	0	0	0	0	0	0.21	0	0	0	0	0	0.07	0.001	-6.12928	0.604463	0.703427	-	novel protein	-	-	-	-	-	-	-
ENSG00000187689	28	51	60	1	0	1	1.96	3.77	4.04	0.06	0	0.08	3.25667	0.0466667	-6.12486	1.69e-08	4.59e-08	AMTN	amelotin [Source:HGNC Symbol;Acc:HGNC:33188]	-	-	-	-	GO:0005576//extracellular region;GO:0005604//basement membrane;GO:0005788//endoplasmic reticulum lumen;GO:0005911//cell-cell junction;GO:0031012//extracellular matrix	GO:0003674//molecular_function;GO:0005515//protein binding	GO:0007155//cell adhesion;GO:0031214//biomineral tissue development;GO:0042475//odontogenesis of dentin-containing tooth;GO:0043687//post-translational protein modification;GO:0044267//cellular protein metabolic process;GO:0070169//positive regulation of biomineral tissue development;GO:0070175//positive regulation of enamel mineralization
ENSG00000073282	7	9	6	0	0	1	0.2	0.27	0.2	0	0	0.01	0.223333	0.00333333	-6.06609	0.00295669	0.00528755	TP63	tumor protein p63 [Source:HGNC Symbol;Acc:HGNC:15979]	Human Diseases	Cancers	ko05206//MicroRNAs in cancer	K10149	GO:0000785//chromatin;GO:0005634//nucleus;GO:0005654//nucleoplasm;GO:0005737//cytoplasm;GO:0005739//mitochondrion;GO:0005791//rough endoplasmic reticulum;GO:0030425//dendrite;GO:0032991//protein-containing complex;GO:0043005//neuron projection	GO:0000976//transcription regulatory region sequence-specific DNA binding;GO:0000977//RNA polymerase II regulatory region sequence-specific DNA binding;GO:0000978//RNA polymerase II proximal promoter sequence-specific DNA binding;GO:0000981//DNA-binding transcription factor activity, RNA polymerase II-specific;GO:0001228//DNA-binding transcription activator activity, RNA polymerase II-specific;GO…	GO:0000122//negative regulation of transcription by RNA polymerase II;GO:0001501//skeletal system development;GO:0001736//establishment of planar polarity;GO:0001738//morphogenesis of a polarized epithelium;GO:0001942//hair follicle development;GO:0002064//epithelial cell development;GO:0006338//chromatin remodeling;GO:0006355//regulation of transcription, DNA-templated;GO:0006357//regulation of …
ENSG00000268964	2	2	5	0	0	0	0.05	0.05	0.1	0	0	0	0.0666667	0.001	-6.05889	0.0399394	0.0617529	ERVV-2	endogenous retrovirus group V member 2, envelope [Source:HGNC Symbol;Acc:HGNC:39051]	-	-	-	-	GO:0016020//membrane;GO:0016021//integral component of membrane	-	-
ENSG00000213204	0	0	8	0	0	0	0	0	0.2	0	0	0	0.0666667	0.001	-6.05889	0.161676	0.222941	-	novel transcript, C6orf165-SLC35A1 readthrough	-	-	-	-	-	-	-
ENSG00000114638	0	3	3	0	0	0	0	0.11	0.09	0	0	0	0.0666667	0.001	-6.05889	0.161937	0.223234	UPK1B	uroplakin 1B [Source:HGNC Symbol;Acc:HGNC:12578]	-	-	-	-	GO:0005887//integral component of plasma membrane;GO:0016020//membrane;GO:0016021//integral component of membrane;GO:0016324//apical plasma membrane;GO:0070062//extracellular exosome;GO:0120001//apical plasma membrane urothelial plaque	GO:0005198//structural molecule activity;GO:0005515//protein binding	GO:0009617//response to bacterium;GO:0030855//epithelial cell differentiation
ENSG00000244588	2	2	1	0	0	0	0.08	0.08	0.04	0	0	0	0.0666667	0.001	-6.05889	0.162443	0.223767	RAD21L1	RAD21 cohesin complex component like 1 [Source:HGNC Symbol;Acc:HGNC:16271]	-	-	-	-	GO:0000794//condensed nuclear chromosome;GO:0000795//synaptonemal complex;GO:0000800//lateral element;GO:0005634//nucleus;GO:0005694//chromosome;GO:0008278//cohesin complex;GO:0030893//meiotic cohesin complex;GO:0034990//nuclear mitotic cohesin complex;GO:0034991//nuclear meiotic cohesin complex	GO:0003682//chromatin binding;GO:0005515//protein binding	GO:0000724//double-strand break repair via homologous recombination;GO:0006302//double-strand break repair;GO:0007059//chromosome segregation;GO:0007062//sister chromatid cohesion;GO:0007064//mitotic sister chromatid cohesion;GO:0007129//synapsis;GO:0007130//synaptonemal complex assembly;GO:0007283//spermatogenesis;GO:0009566//fertilization;GO:0051321//meiotic cell cycle;GO:0070197//meiotic attac…
ENSG00000157703	1	2	2	0	0	0	0.05	0.09	0.06	0	0	0	0.0666667	0.001	-6.05889	0.171658	0.234786	SVOPL	SVOP like [Source:HGNC Symbol;Acc:HGNC:27034]	-	-	-	-	GO:0016020//membrane;GO:0016021//integral component of membrane	GO:0005515//protein binding;GO:0022857//transmembrane transporter activity	GO:0055085//transmembrane transport
ENSG00000175809	0	2	3	0	0	0	0	0.09	0.11	0	0	0	0.0666667	0.001	-6.05889	0.23006	0.305582	CBLL2	Cbl proto-oncogene like 2 [Source:HGNC Symbol;Acc:HGNC:26371]	-	-	-	-	GO:0005737//cytoplasm	GO:0005515//protein binding;GO:0016740//transferase activity;GO:0046872//metal ion binding;GO:0061630//ubiquitin protein ligase activity	GO:0016567//protein ubiquitination;GO:0030155//regulation of cell adhesion
ENSG00000120242	2	1	0	0	0	0	0.13	0.07	0	0	0	0	0.0666667	0.001	-6.05889	0.40219	0.500755	IFNA8	interferon alpha 8 [Source:HGNC Symbol;Acc:HGNC:5429]	Human Diseases;Human Diseases;Environmental Information Processing;Human Diseases;Environmental Information Processing;Human Diseases;Human Diseases;Human Diseases;Human Diseases;Human Diseases;Organismal Systems;Organismal Systems;Human Diseases;Environmental Information Processing;Cellular Processes;Human Diseases;Human Diseases;Human Diseases;Human Diseases;Organismal Systems;Organismal System…	Infectious diseases;Cancers;Signal transduction;Infectious diseases;Signaling molecules and interaction;Infectious diseases;Infectious diseases;Infectious diseases;Infectious disease: viral;Infectious diseases;Immune system;Immune system;Infectious diseases;Signal transduction;Cell growth and death;Infectious diseases;Infectious diseases;Infectious diseases;Immune diseases;Immune system;Immune sy…	ko05168//Herpes simplex infection;ko05200//Pathways in cancer;ko04151//PI3K-Akt signaling pathway;ko05165//Human papillomavirus infection;ko04060//Cytokine-cytokine receptor interaction;ko05169//Epstein-Barr virus infection;ko05152//Tuberculosis;ko05163//Human cytomegalovirus infection;ko05170//Human immunodeficiency virus 1 infection;ko05167//Kaposi sarcoma-associated herpesvirus infection;ko046…	K05414;K05414;K05414;K05414;K05414;K05414;K05414;K05414;K05414;K05414;K05414;K05414;K05414;K05414;K05414;K05414;K05414;K05414;K05414;K05414;K05414;K05414	GO:0005576//extracellular region;GO:0005615//extracellular space	GO:0005125//cytokine activity;GO:0005126//cytokine receptor binding;GO:0005132//type I interferon receptor binding;GO:0005515//protein binding	GO:0002250//adaptive immune response;GO:0002286//T cell activation involved in immune response;GO:0002323//natural killer cell activation involved in immune response;GO:0006952//defense response;GO:0006959//humoral immune response;GO:0007596//blood coagulation;GO:0019221//cytokine-mediated signaling pathway;GO:0030183//B cell differentiation;GO:0033141//positive regulation of peptidyl-serine phos…
ENSG00000205639	0	1	2	0	0	0	0	0.02	0.18	0	0	0	0.0666667	0.001	-6.05889	0.447266	0.547662	MFSD2B	major facilitator superfamily domain containing 2B [Source:HGNC Symbol;Acc:HGNC:37207]	-	-	-	-	GO:0005886//plasma membrane;GO:0005887//integral component of plasma membrane;GO:0016020//membrane;GO:0016021//integral component of membrane	GO:0015293//symporter activity;GO:0046624//sphingolipid transporter activity	GO:0006869//lipid transport;GO:0008643//carbohydrate transport;GO:0055085//transmembrane transport;GO:0071702//organic substance transport
ENSG00000129824	3	0	0	0	0	0	0.2	0	0	0	0	0	0.0666667	0.001	-6.05889	0.458851	0.560417	RPS4Y1	ribosomal protein S4 Y-linked 1 [Source:HGNC Symbol;Acc:HGNC:10425]	Genetic Information Processing	Translation	ko03010//Ribosome	K02987	GO:0005634//nucleus;GO:0005654//nucleoplasm;GO:0005829//cytosol;GO:0005840//ribosome;GO:0005844//polysome;GO:0016020//membrane;GO:0022627//cytosolic small ribosomal subunit	GO:0003723//RNA binding;GO:0003735//structural constituent of ribosome;GO:0005515//protein binding;GO:0019843//rRNA binding	GO:0000184//nuclear-transcribed mRNA catabolic process, nonsense-mediated decay;GO:0006412//translation;GO:0006413//translational initiation;GO:0006614//SRP-dependent cotranslational protein targeting to membrane;GO:0007275//multicellular organism development;GO:0019083//viral transcription
ENSG00000185863	0	0	2	0	0	0	0	0	0.2	0	0	0	0.0666667	0.001	-6.05889	0.64679	0.740171	TMEM210	transmembrane protein 210 [Source:HGNC Symbol;Acc:HGNC:34059]	-	-	-	-	GO:0016020//membrane;GO:0016021//integral component of membrane	-	-
ENSG00000288645	1	0	0	0	0	0	0.2	0	0	0	0	0	0.0666667	0.001	-6.05889	0.785847	0.8468	-	novel protein	Organismal Systems;Cellular Processes;Cellular Processes;Organismal Systems	Immune system;Cell growth and death;Cell growth and death;Digestive system	ko04621//NOD-like receptor signaling pathway;ko04217//Necroptosis;ko04218//Cellular senescence;ko04978//Mineral absorption	K04982;K04982;K04982;K04982	-	-	-
ENSG00000197479	82	86	83	3	0	2	1.5	1.61	1.53	0.04	0	0.03	1.54667	0.0233333	-6.05063	3.82e-16	1.5e-15	PCDHB11	protocadherin beta 11 [Source:HGNC Symbol;Acc:HGNC:8682]	-	-	-	-	GO:0005886//plasma membrane;GO:0005887//integral component of plasma membrane;GO:0016020//membrane;GO:0016021//integral component of membrane;GO:0045202//synapse	GO:0005509//calcium ion binding	GO:0007155//cell adhesion;GO:0007156//homophilic cell adhesion via plasma membrane adhesion molecules;GO:0007268//chemical synaptic transmission;GO:0007399//nervous system development;GO:0007416//synapse assembly;GO:0016339//calcium-dependent cell-cell adhesion via plasma membrane cell adhesion molecules
ENSG00000068985	33	44	40	0	1	1	3.54	4.72	3.6	0	0.09	0.09	3.95333	0.06	-6.04196	5.53e-08	1.45e-07	PAGE1	PAGE family member 1 [Source:HGNC Symbol;Acc:HGNC:4107]	-	-	-	-	-	GO:0005515//protein binding	-
ENSG00000173391	78	83	107	3	0	1	3.27	2.69	3.6	0.07	0	0.08	3.18667	0.05	-5.99398	1.55e-15	5.93e-15	OLR1	oxidized low density lipoprotein receptor 1 [Source:HGNC Symbol;Acc:HGNC:8133]	Cellular Processes;Organismal Systems	Transport and catabolism;Endocrine system	ko04145//Phagosome;ko03320//PPAR signaling pathway	K08763;K08763	GO:0005576//extracellular region;GO:0005654//nucleoplasm;GO:0005886//plasma membrane;GO:0005887//integral component of plasma membrane;GO:0016020//membrane;GO:0016021//integral component of membrane;GO:0035579//specific granule membrane;GO:0043231//intracellular membrane-bounded organelle;GO:0043235//receptor complex;GO:0045121//membrane raft;GO:0070821//tertiary granule membrane	GO:0005041//low-density lipoprotein particle receptor activity;GO:0005515//protein binding;GO:0030246//carbohydrate binding;GO:0042802//identical protein binding	GO:0002376//immune system process;GO:0006508//proteolysis;GO:0006897//endocytosis;GO:0006954//inflammatory response;GO:0007155//cell adhesion;GO:0007159//leukocyte cell-cell adhesion;GO:0008015//blood circulation;GO:0008219//cell death;GO:0042157//lipoprotein metabolic process;GO:0043312//neutrophil degranulation;GO:0050900//leukocyte migration
ENSG00000132854	4	5	3	0	0	0	0.05	0.08	0.06	0	0	0	0.0633333	0.001	-5.98489	0.0107243	0.0179569	KANK4	KN motif and ankyrin repeat domains 4 [Source:HGNC Symbol;Acc:HGNC:27263]	-	-	-	-	GO:0005737//cytoplasm;GO:0005829//cytosol;GO:0005856//cytoskeleton;GO:0015630//microtubule cytoskeleton	GO:0005515//protein binding	GO:0030837//negative regulation of actin filament polymerization
ENSG00000110436	1	4	5	1	0	0	0.05	0.12	0.02	0	0	0	0.0633333	0.001	-5.98489	0.0733366	0.108458	SLC1A2	solute carrier family 1 member 2 [Source:HGNC Symbol;Acc:HGNC:10940]	Human Diseases;Organismal Systems;Organismal Systems;Human Diseases	Neurodegenerative diseases;Nervous system;Nervous system;Neurodegenerative diseases	ko05016//Huntington disease;ko04724//Glutamatergic synapse;ko04721//Synaptic vesicle cycle;ko05014//Amyotrophic lateral sclerosis (ALS)	K05613;K05613;K05613;K05613	GO:0005886//plasma membrane;GO:0005887//integral component of plasma membrane;GO:0009986//cell surface;GO:0016020//membrane;GO:0016021//integral component of membrane;GO:0030424//axon;GO:0030673//axolemma;GO:0031982//vesicle;GO:0044297//cell body;GO:0044306//neuron projection terminus;GO:0045121//membrane raft;GO:0045202//synapse;GO:0097449//astrocyte projection;GO:0098793//presynapse;GO:0098796/…	GO:0005313//L-glutamate transmembrane transporter activity;GO:0005314//high-affinity glutamate transmembrane transporter activity;GO:0005515//protein binding;GO:0008509//anion transmembrane transporter activity;GO:0015293//symporter activity;GO:0015501//glutamate:sodium symporter activity;GO:0033229//cysteine transmembrane transporter activity;GO:0046872//metal ion binding	GO:0006750//glutathione biosynthetic process;GO:0006811//ion transport;GO:0006836//neurotransmitter transport;GO:0006865//amino acid transport;GO:0007268//chemical synaptic transmission;GO:0007399//nervous system development;GO:0007632//visual behavior;GO:0009416//response to light stimulus;GO:0009611//response to wounding;GO:0010259//multicellular organism aging;GO:0015813//L-glutamate transmemb…
ENSG00000172014	0	0	6	0	0	0	0	0	0.19	0	0	0	0.0633333	0.001	-5.98489	0.253932	0.334251	ANKRD20A4P	ankyrin repeat domain 20 family member A4, pseudogene [Source:HGNC Symbol;Acc:HGNC:31982]	-	-	-	-	-	GO:0005515//protein binding	-
ENSG00000150045	1	1	1	0	0	0	0.08	0.06	0.05	0	0	0	0.0633333	0.001	-5.98489	0.373475	0.469071	KLRF1	killer cell lectin like receptor F1 [Source:HGNC Symbol;Acc:HGNC:13342]	-	-	-	-	GO:0005886//plasma membrane;GO:0005887//integral component of plasma membrane;GO:0016020//membrane;GO:0016021//integral component of membrane	GO:0004888//transmembrane signaling receptor activity;GO:0005515//protein binding;GO:0030246//carbohydrate binding;GO:0032393//MHC class I receptor activity	GO:0007166//cell surface receptor signaling pathway;GO:0050776//regulation of immune response
ENSG00000239620	1	1	1	0	0	0	0.07	0.07	0.05	0	0	0	0.0633333	0.001	-5.98489	0.373475	0.469071	PRR20G	proline rich 20G [Source:HGNC Symbol;Acc:HGNC:53837]	-	-	-	-	-	-	-
ENSG00000205642	0	2	0	0	0	0	0	0.19	0	0	0	0	0.0633333	0.001	-5.98489	0.607359	0.70453	VCX3B	variable charge X-linked 3B [Source:HGNC Symbol;Acc:HGNC:31838]	-	-	-	-	GO:0005634//nucleus;GO:0005730//nucleolus	-	GO:0007420//brain development
ENSG00000143028	18	26	26	1	0	0	0.34	0.5	0.42	0.02	0	0	0.42	0.00666667	-5.97728	2.24e-06	5.27e-06	SYPL2	synaptophysin like 2 [Source:HGNC Symbol;Acc:HGNC:27638]	-	-	-	-	GO:0008021//synaptic vesicle;GO:0016020//membrane;GO:0016021//integral component of membrane;GO:0030672//synaptic vesicle membrane	GO:0017075//syntaxin-1 binding	GO:0006874//cellular calcium ion homeostasis;GO:0007507//heart development;GO:0021762//substantia nigra development;GO:0033292//T-tubule organization
ENSG00000228594	184	168	163	2	4	3	6.13	5.59	4.56	0.06	0.11	0.09	5.42667	0.0866667	-5.96845	1.58e-29	9.76e-29	FNDC10	fibronectin type III domain containing 10 [Source:HGNC Symbol;Acc:HGNC:42951]	-	-	-	-	GO:0016020//membrane;GO:0016021//integral component of membrane	-	-
ENSG00000154864	357	346	420	12	8	7	2.81	3.81	3.06	0.06	0.05	0.05	3.22667	0.0533333	-5.91886	8.29e-69	1.14e-67	PIEZO2	piezo type mechanosensitive ion channel component 2 [Source:HGNC Symbol;Acc:HGNC:26270]	-	-	-	-	GO:0005886//plasma membrane;GO:0016020//membrane;GO:0016021//integral component of membrane	GO:0005261//cation channel activity;GO:0008381//mechanosensitive ion channel activity	GO:0006811//ion transport;GO:0006812//cation transport;GO:0009612//response to mechanical stimulus;GO:0034220//ion transmembrane transport;GO:0042391//regulation of membrane potential;GO:0050896//response to stimulus;GO:0050974//detection of mechanical stimulus involved in sensory perception;GO:0050982//detection of mechanical stimulus;GO:0071260//cellular response to mechanical stimulus;GO:00986…
ENSG00000157570	38	52	48	1	1	2	1.32	1.04	0.66	0.01	0.01	0.03	1.00667	0.0166667	-5.91648	1.69e-10	5.13e-10	TSPAN18	tetraspanin 18 [Source:HGNC Symbol;Acc:HGNC:20660]	-	-	-	-	GO:0005887//integral component of plasma membrane;GO:0016020//membrane;GO:0016021//integral component of membrane	-	-
ENSG00000077264	1	6	2	0	0	0	0.03	0.09	0.06	0	0	0	0.06	0.001	-5.90689	0.0400539	0.0619015	PAK3	p21 (RAC1) activated kinase 3 [Source:HGNC Symbol;Acc:HGNC:8592]	Human Diseases;Environmental Information Processing;Human Diseases;Human Diseases;Cellular Processes;Cellular Processes;Organismal Systems;Organismal Systems;Environmental Information Processing;Human Diseases	Infectious diseases;Signal transduction;Infectious disease: viral;Infectious diseases;Cell motility;Cellular community - eukaryotes;Development;Immune system;Signal transduction;Cancers	ko05130//Pathogenic Escherichia coli infection;ko04014//Ras signaling pathway;ko05170//Human immunodeficiency virus 1 infection;ko05132//Salmonella infection;ko04810//Regulation of actin cytoskeleton;ko04510//Focal adhesion;ko04360//Axon guidance;ko04660//T cell receptor signaling pathway;ko04012//ErbB signaling pathway;ko05211//Renal cell carcinoma	K05733;K05733;K05733;K05733;K05733;K05733;K05733;K05733;K05733;K05733	GO:0005737//cytoplasm;GO:0005768//endosome;GO:0005829//cytosol;GO:0005886//plasma membrane;GO:0014069//postsynaptic density;GO:0098978//glutamatergic synapse	GO:0000166//nucleotide binding;GO:0003824//catalytic activity;GO:0004672//protein kinase activity;GO:0004674//protein serine/threonine kinase activity;GO:0004708//MAP kinase kinase activity;GO:0005515//protein binding;GO:0005524//ATP binding;GO:0016301//kinase activity;GO:0016740//transferase activity;GO:0017124//SH3 domain binding;GO:0031267//small GTPase binding;GO:0046872//metal ion binding;GO…	GO:0000165//MAPK cascade;GO:0000187//activation of MAPK activity;GO:0002223//stimulatory C-type lectin receptor signaling pathway;GO:0006468//protein phosphorylation;GO:0007275//multicellular organism development;GO:0007409//axonogenesis;GO:0008152//metabolic process;GO:0010763//positive regulation of fibroblast migration;GO:0010975//regulation of neuron projection development;GO:0016310//phospho…
ENSG00000007216	0	5	1	0	0	0	0	0.15	0.03	0	0	0	0.06	0.001	-5.90689	0.157539	0.218067	SLC13A2	solute carrier family 13 member 2 [Source:HGNC Symbol;Acc:HGNC:10917]	-	-	-	-	GO:0005886//plasma membrane;GO:0005887//integral component of plasma membrane;GO:0016020//membrane;GO:0016021//integral component of membrane;GO:0070062//extracellular exosome	GO:0005515//protein binding;GO:0015141//succinate transmembrane transporter activity;GO:0015293//symporter activity;GO:0015361//low-affinity sodium:dicarboxylate symporter activity;GO:0022857//transmembrane transporter activity	GO:0006811//ion transport;GO:0006814//sodium ion transport;GO:0055085//transmembrane transport;GO:0071422//succinate transmembrane transport;GO:0098656//anion transmembrane transport
ENSG00000171195	0	5	1	0	0	0	0	0.15	0.03	0	0	0	0.06	0.001	-5.90689	0.157539	0.218067	MUC7	mucin 7, secreted [Source:HGNC Symbol;Acc:HGNC:7518]	Organismal Systems	Digestive system	ko04970//Salivary secretion	K13909	GO:0005576//extracellular region;GO:0005796//Golgi lumen;GO:0005886//plasma membrane;GO:0070062//extracellular exosome	GO:0005515//protein binding	GO:0002223//stimulatory C-type lectin receptor signaling pathway;GO:0016266//O-glycan processing;GO:0031640//killing of cells of other organism;GO:0061844//antimicrobial humoral immune response mediated by antimicrobial peptide
ENSG00000187037	3	2	0	0	0	0	0.12	0.06	0	0	0	0	0.06	0.001	-5.90689	0.197539	0.266838	GPR141	G protein-coupled receptor 141 [Source:HGNC Symbol;Acc:HGNC:19997]	-	-	-	-	GO:0005886//plasma membrane;GO:0016020//membrane;GO:0016021//integral component of membrane	GO:0004930//G protein-coupled receptor activity;GO:0005515//protein binding	GO:0007165//signal transduction;GO:0007186//G protein-coupled receptor signaling pathway
ENSG00000285404	0	0	6	0	0	0	0	0	0.18	0	0	0	0.06	0.001	-5.90689	0.253932	0.334251	-	novel protein, DEPDC5-YWHAH readthrough	Environmental Information Processing	Signal transduction	ko04150//mTOR signaling pathway	K20404	-	GO:0005096//GTPase activator activity	GO:0043547//positive regulation of GTPase activity
ENSG00000239605	0	2	2	0	0	0	0	0.09	0.09	0	0	0	0.06	0.001	-5.90689	0.311289	0.400093	STPG4	sperm-tail PG-rich repeat containing 4 [Source:HGNC Symbol;Acc:HGNC:26850]	-	-	-	-	GO:0001939//female pronucleus;GO:0001940//male pronucleus;GO:0005634//nucleus;GO:0005737//cytoplasm;GO:0042585//germinal vesicle	GO:0003682//chromatin binding;GO:0005515//protein binding;GO:0042393//histone binding	GO:0006325//chromatin organization;GO:0007275//multicellular organism development;GO:0044727//DNA demethylation of male pronucleus;GO:0090116//C-5 methylation of cytosine;GO:1901537//positive regulation of DNA demethylation
ENSG00000214940	0	4	0	0	0	0	0	0.18	0	0	0	0	0.06	0.001	-5.90689	0.347167	0.440609	NPIPA8	nuclear pore complex interacting protein family member A8 [Source:HGNC Symbol;Acc:HGNC:41983]	-	-	-	-	GO:0005654//nucleoplasm	-	-
ENSG00000170396	92	114	157	4	2	1	1.44	1.78	2.06	0.05	0.03	0.01	1.76	0.03	-5.87447	8.69e-22	4.19e-21	ZNF804A	zinc finger protein 804A [Source:HGNC Symbol;Acc:HGNC:21711]	-	-	-	-	GO:0005634//nucleus;GO:0005737//cytoplasm;GO:0005886//plasma membrane;GO:0030424//axon;GO:0030426//growth cone;GO:0043025//neuronal cell body;GO:0043197//dendritic spine;GO:0043198//dendritic shaft;GO:0098793//presynapse;GO:0098794//postsynapse;GO:1901588//dendritic microtubule	GO:0003674//molecular_function;GO:0046872//metal ion binding	GO:0010628//positive regulation of gene expression;GO:0010975//regulation of neuron projection development;GO:0010976//positive regulation of neuron projection development;GO:1902952//positive regulation of dendritic spine maintenance
ENSG00000269096	14	17	20	0	1	0	0.99	1.24	1.21	0	0.06	0	1.14667	0.02	-5.8413	2.13e-05	4.65e-05	CT45A3	cancer/testis antigen family 45 member A3 [Source:HGNC Symbol;Acc:HGNC:33268]	-	-	-	-	GO:0032039//integrator complex	GO:0005515//protein binding	GO:0034472//snRNA 3'-end processing
ENSG00000154736	200	225	274	7	2	3	2.17	2.38	2.28	0.07	0.03	0.02	2.27667	0.04	-5.83078	2.55e-39	1.99e-38	ADAMTS5	ADAM metallopeptidase with thrombospondin type 1 motif 5 [Source:HGNC Symbol;Acc:HGNC:221]	-	-	-	-	GO:0005576//extracellular region;GO:0005615//extracellular space;GO:0005788//endoplasmic reticulum lumen;GO:0031012//extracellular matrix;GO:0062023//collagen-containing extracellular matrix	GO:0004175//endopeptidase activity;GO:0004222//metalloendopeptidase activity;GO:0005178//integrin binding;GO:0005515//protein binding;GO:0008201//heparin binding;GO:0008233//peptidase activity;GO:0008237//metallopeptidase activity;GO:0008270//zinc ion binding;GO:0016787//hydrolase activity;GO:0046872//metal ion binding;GO:0050840//extracellular matrix binding	GO:0006508//proteolysis;GO:0007520//myoblast fusion;GO:0022617//extracellular matrix disassembly;GO:0030198//extracellular matrix organization;GO:0042742//defense response to bacterium;GO:0044691//tooth eruption;GO:0120163//negative regulation of cold-induced thermogenesis
ENSG00000144847	2	3	1	0	0	0	0.05	0.1	0.02	0	0	0	0.0566667	0.001	-5.82443	0.109618	0.156933	IGSF11	immunoglobulin superfamily member 11 [Source:HGNC Symbol;Acc:HGNC:16669]	Environmental Information Processing	Signaling molecules and interaction	ko04514//Cell adhesion molecules (CAMs)	K06791	GO:0005886//plasma membrane;GO:0005911//cell-cell junction;GO:0014069//postsynaptic density;GO:0016020//membrane;GO:0016021//integral component of membrane;GO:0060076//excitatory synapse	GO:0005515//protein binding;GO:0035255//ionotropic glutamate receptor binding	GO:0007155//cell adhesion;GO:0007156//homophilic cell adhesion via plasma membrane adhesion molecules;GO:0040008//regulation of growth;GO:0045185//maintenance of protein location;GO:0048167//regulation of synaptic plasticity;GO:0061885//positive regulation of mini excitatory postsynaptic potential;GO:1900273//positive regulation of long-term synaptic potentiation
ENSG00000105695	1	2	3	0	0	0	0.03	0.06	0.08	0	0	0	0.0566667	0.001	-5.82443	0.121399	0.172083	MAG	myelin associated glycoprotein [Source:HGNC Symbol;Acc:HGNC:6783]	Environmental Information Processing	Signaling molecules and interaction	ko04514//Cell adhesion molecules (CAMs)	K06771	GO:0005737//cytoplasm;GO:0005886//plasma membrane;GO:0005887//integral component of plasma membrane;GO:0016020//membrane;GO:0016021//integral component of membrane;GO:0033270//paranode region of axon;GO:0035749//myelin sheath adaxonal region;GO:0043209//myelin sheath;GO:0043218//compact myelin;GO:0043220//Schmidt-Lanterman incisure;GO:0045121//membrane raft;GO:0097453//mesaxon	GO:0005102//signaling receptor binding;GO:0008289//lipid binding;GO:0019901//protein kinase binding;GO:0030246//carbohydrate binding;GO:0033691//sialic acid binding;GO:0042803//protein homodimerization activity;GO:1905576//ganglioside GT1b binding	GO:0007155//cell adhesion;GO:0007399//nervous system development;GO:0010977//negative regulation of neuron projection development;GO:0019226//transmission of nerve impulse;GO:0021762//substantia nigra development;GO:0022010//central nervous system myelination;GO:0030517//negative regulation of axon extension;GO:0031103//axon regeneration;GO:0031643//positive regulation of myelination;GO:0043524//…
ENSG00000120057	1	1	3	0	0	0	0.04	0.04	0.09	0	0	0	0.0566667	0.001	-5.82443	0.186126	0.252661	SFRP5	secreted frizzled related protein 5 [Source:HGNC Symbol;Acc:HGNC:10779]	Environmental Information Processing	Signal transduction	ko04310//Wnt signaling pathway	K02222	GO:0005576//extracellular region;GO:0005615//extracellular space	GO:0005515//protein binding;GO:0017147//Wnt-protein binding	GO:0006915//apoptotic process;GO:0007163//establishment or maintenance of cell polarity;GO:0007165//signal transduction;GO:0007275//multicellular organism development;GO:0007601//visual perception;GO:0008285//negative regulation of cell proliferation;GO:0009653//anatomical structure morphogenesis;GO:0016055//Wnt signaling pathway;GO:0030111//regulation of Wnt signaling pathway;GO:0030154//cell di…
ENSG00000255730	0	5	0	0	0	0	0	0.17	0	0	0	0	0.0566667	0.001	-5.82443	0.262599	0.344247	-	novel protein	Metabolism;Metabolism;Metabolism	Global and overview maps;Amino acid metabolism;Carbohydrate metabolism	ko01100//Metabolic pathways;ko00280//Valine, leucine and isoleucine degradation;ko00640//Propanoate metabolism	K00166;K00166;K00166	-	GO:0003826//alpha-ketoacid dehydrogenase activity;GO:0003863//3-methyl-2-oxobutanoate dehydrogenase (2-methylpropanoyl-transferring) activity;GO:0016491//oxidoreductase activity;GO:0016624//oxidoreductase activity, acting on the aldehyde or oxo group of donors, disulfide as acceptor	GO:0009083//branched-chain amino acid catabolic process
ENSG00000178115	0	4	0	0	0	0	0	0.17	0	0	0	0	0.0566667	0.001	-5.82443	0.347167	0.440609	GOLGA8Q	golgin A8 family member Q [Source:HGNC Symbol;Acc:HGNC:44408]	-	-	-	-	GO:0000137//Golgi cis cisterna;GO:0005794//Golgi apparatus;GO:0005801//cis-Golgi network;GO:0032580//Golgi cisterna membrane	GO:0005515//protein binding	GO:0007030//Golgi organization
ENSG00000205277	0	2	1	0	0	0	0	0.17	0	0	0	0	0.0566667	0.001	-5.82443	0.426704	0.527576	MUC12	mucin 12, cell surface associated [Source:HGNC Symbol;Acc:HGNC:7510]	-	-	-	-	GO:0005796//Golgi lumen;GO:0005886//plasma membrane;GO:0005887//integral component of plasma membrane;GO:0016020//membrane;GO:0016021//integral component of membrane	GO:0003674//molecular_function	GO:0001558//regulation of cell growth;GO:0002223//stimulatory C-type lectin receptor signaling pathway;GO:0016266//O-glycan processing
ENSG00000184032	1	0	0	0	0	0	0.17	0	0	0	0	0	0.0566667	0.001	-5.82443	0.785847	0.8468	KRTAP20-2	keratin associated protein 20-2 [Source:HGNC Symbol;Acc:HGNC:18944]	-	-	-	-	GO:0005829//cytosol;GO:0005882//intermediate filament	-	GO:0031424//keratinization
ENSG00000198573	1	0	0	0	0	0	0.17	0	0	0	0	0	0.0566667	0.001	-5.82443	0.785847	0.8468	SPANXC	SPANX family member C [Source:HGNC Symbol;Acc:HGNC:14331]	-	-	-	-	GO:0005634//nucleus;GO:0005737//cytoplasm	GO:0003674//molecular_function;GO:0005515//protein binding	GO:0008150//biological_process
ENSG00000178568	60	48	81	1	0	1	0.64	0.72	0.9	0.03	0	0.01	0.753333	0.0133333	-5.82018	5.66e-10	1.67e-09	ERBB4	erb-b2 receptor tyrosine kinase 4 [Source:HGNC Symbol;Acc:HGNC:3432]	Environmental Information Processing;Environmental Information Processing;Environmental Information Processing;Human Diseases;Environmental Information Processing	Signal transduction;Signal transduction;Signal transduction;Cancers;Signal transduction	ko04151//PI3K-Akt signaling pathway;ko04010//MAPK signaling pathway;ko04020//Calcium signaling pathway;ko05205//Proteoglycans in cancer;ko04012//ErbB signaling pathway	K05085;K05085;K05085;K05085;K05085	GO:0005576//extracellular region;GO:0005634//nucleus;GO:0005654//nucleoplasm;GO:0005739//mitochondrion;GO:0005759//mitochondrial matrix;GO:0005829//cytosol;GO:0005886//plasma membrane;GO:0005887//integral component of plasma membrane;GO:0009925//basal plasma membrane;GO:0016020//membrane;GO:0016021//integral component of membrane;GO:0016323//basolateral plasma membrane;GO:0043235//receptor comple…	GO:0000166//nucleotide binding;GO:0000976//transcription regulatory region sequence-specific DNA binding;GO:0004672//protein kinase activity;GO:0004713//protein tyrosine kinase activity;GO:0004714//transmembrane receptor protein tyrosine kinase activity;GO:0005154//epidermal growth factor receptor binding;GO:0005515//protein binding;GO:0005524//ATP binding;GO:0016301//kinase activity;GO:0016740//…	GO:0000165//MAPK cascade;GO:0001755//neural crest cell migration;GO:0001934//positive regulation of protein phosphorylation;GO:0006468//protein phosphorylation;GO:0006915//apoptotic process;GO:0007165//signal transduction;GO:0007169//transmembrane receptor protein tyrosine kinase signaling pathway;GO:0007275//multicellular organism development;GO:0007399//nervous system development;GO:0007416//sy…
ENSG00000049249	82	88	108	3	0	1	1.61	4.58	2.76	0.15	0	0.01	2.98333	0.0533333	-5.80574	7.08e-16	2.76e-15	TNFRSF9	TNF receptor superfamily member 9 [Source:HGNC Symbol;Acc:HGNC:11924]	Environmental Information Processing	Signaling molecules and interaction	ko04060//Cytokine-cytokine receptor interaction	K05146	GO:0005886//plasma membrane;GO:0005887//integral component of plasma membrane;GO:0009897//external side of plasma membrane;GO:0016020//membrane;GO:0016021//integral component of membrane	GO:0005515//protein binding;GO:0019955//cytokine binding;GO:0038023//signaling receptor activity	GO:0006915//apoptotic process;GO:0008285//negative regulation of cell proliferation;GO:0033209//tumor necrosis factor-mediated signaling pathway;GO:0042127//regulation of cell proliferation
ENSG00000196345	7	16	19	0	1	0	0.36	0.33	0.42	0	0.02	0	0.37	0.00666667	-5.79442	0.000106412	0.00021984	ZKSCAN7	zinc finger with KRAB and SCAN domains 7 [Source:HGNC Symbol;Acc:HGNC:12955]	-	-	-	-	GO:0005634//nucleus	GO:0000978//RNA polymerase II proximal promoter sequence-specific DNA binding;GO:0000981//DNA-binding transcription factor activity, RNA polymerase II-specific;GO:0003677//DNA binding;GO:0005515//protein binding;GO:0046872//metal ion binding	GO:0006355//regulation of transcription, DNA-templated;GO:0006357//regulation of transcription by RNA polymerase II
ENSG00000120322	66	78	105	0	3	2	1.7	2.02	2.27	0	0.07	0.04	1.99667	0.0366667	-5.76698	7.28e-16	2.84e-15	PCDHB8	protocadherin beta 8 [Source:HGNC Symbol;Acc:HGNC:8693]	-	-	-	-	GO:0005886//plasma membrane;GO:0005887//integral component of plasma membrane;GO:0016020//membrane;GO:0016021//integral component of membrane	GO:0005509//calcium ion binding;GO:0042802//identical protein binding;GO:0046872//metal ion binding	GO:0007155//cell adhesion;GO:0007156//homophilic cell adhesion via plasma membrane adhesion molecules
ENSG00000081041	560	780	761	15	14	14	35.54	49.45	40.52	0.79	0.76	0.76	41.8367	0.77	-5.76377	1.39e-105	3.16e-104	CXCL2	C-X-C motif chemokine ligand 2 [Source:HGNC Symbol;Acc:HGNC:4603]	Environmental Information Processing;Organismal Systems;Human Diseases;Organismal Systems;Environmental Information Processing;Human Diseases;Human Diseases;Environmental Information Processing;Environmental Information Processing;Organismal Systems;Human Diseases;Human Diseases	Signaling molecules and interaction;Immune system;Infectious diseases;Immune system;Signal transduction;Infectious diseases;Immune diseases;Signal transduction;Signaling molecules and interaction;Immune system;Infectious diseases;Infectious diseases	ko04060//Cytokine-cytokine receptor interaction;ko04062//Chemokine signaling pathway;ko05167//Kaposi sarcoma-associated herpesvirus infection;ko04621//NOD-like receptor signaling pathway;ko04064//NF-kappa B signaling pathway;ko05146//Amoebiasis;ko05323//Rheumatoid arthritis;ko04668//TNF signaling pathway;ko04061//Viral protein interaction with cytokine and cytokine receptor;ko04657//IL-17 signali…	K05505;K05505;K05505;K05505;K05505;K05505;K05505;K05505;K05505;K05505;K05505;K05505	GO:0005576//extracellular region;GO:0005615//extracellular space	GO:0005125//cytokine activity;GO:0005515//protein binding;GO:0008009//chemokine activity;GO:0045236//CXCR chemokine receptor binding	GO:0002237//response to molecule of bacterial origin;GO:0006935//chemotaxis;GO:0006952//defense response;GO:0006954//inflammatory response;GO:0006955//immune response;GO:0007165//signal transduction;GO:0007186//G protein-coupled receptor signaling pathway;GO:0019221//cytokine-mediated signaling pathway;GO:0030593//neutrophil chemotaxis;GO:0060326//cell chemotaxis;GO:0061844//antimicrobial humoral…
ENSG00000149972	2	3	5	0	0	0	0.04	0.04	0.08	0	0	0	0.0533333	0.001	-5.73697	0.0263519	0.0419175	CNTN5	contactin 5 [Source:HGNC Symbol;Acc:HGNC:2175]	-	-	-	-	GO:0005576//extracellular region;GO:0005886//plasma membrane;GO:0016020//membrane;GO:0031225//anchored component of membrane;GO:0098982//GABA-ergic synapse;GO:0099026//anchored component of presynaptic membrane	GO:0005515//protein binding	GO:0007155//cell adhesion;GO:0007605//sensory perception of sound;GO:0099054//presynapse assembly
ENSG00000248383	6	5	0	0	0	0	0.07	0.09	0	0	0	0	0.0533333	0.001	-5.73697	0.0288163	0.0455529	PCDHAC1	protocadherin alpha subfamily C, 1 [Source:HGNC Symbol;Acc:HGNC:8676]	-	-	-	-	GO:0005886//plasma membrane;GO:0005887//integral component of plasma membrane;GO:0016020//membrane;GO:0016021//integral component of membrane	GO:0005509//calcium ion binding	GO:0007155//cell adhesion;GO:0007156//homophilic cell adhesion via plasma membrane adhesion molecules;GO:0007399//nervous system development
ENSG00000155511	1	3	4	0	0	0	0.03	0.04	0.09	0	0	0	0.0533333	0.001	-5.73697	0.0587162	0.0882662	GRIA1	glutamate ionotropic receptor AMPA type subunit 1 [Source:HGNC Symbol;Acc:HGNC:4571]	Environmental Information Processing;Human Diseases;Environmental Information Processing;Organismal Systems;Organismal Systems;Organismal Systems;Organismal Systems;Human Diseases;Human Diseases;Organismal Systems;Organismal Systems;Human Diseases;Human Diseases	Signaling molecules and interaction;Neurodegenerative diseases;Signal transduction;Nervous system;Nervous system;Nervous system;Environmental adaptation;Neurodegenerative disease;Substance dependence;Nervous system;Nervous system;Neurodegenerative diseases;Substance dependence	ko04080//Neuroactive ligand-receptor interaction;ko05016//Huntington disease;ko04024//cAMP signaling pathway;ko04723//Retrograde endocannabinoid signaling;ko04728//Dopaminergic synapse;ko04724//Glutamatergic synapse;ko04713//Circadian entrainment;ko05017//Spinocerebellar ataxia;ko05031//Amphetamine addiction;ko04720//Long-term potentiation;ko04730//Long-term depression;ko05014//Amyotrophic latera…	K05197;K05197;K05197;K05197;K05197;K05197;K05197;K05197;K05197;K05197;K05197;K05197;K05197	GO:0005768//endosome;GO:0005783//endoplasmic reticulum;GO:0005789//endoplasmic reticulum membrane;GO:0005886//plasma membrane;GO:0008021//synaptic vesicle;GO:0008328//ionotropic glutamate receptor complex;GO:0009986//cell surface;GO:0012507//ER to Golgi transport vesicle membrane;GO:0014069//postsynaptic density;GO:0016020//membrane;GO:0016021//integral component of membrane;GO:0030054//cell junc…	GO:0001540//amyloid-beta binding;GO:0004970//ionotropic glutamate receptor activity;GO:0004971//AMPA glutamate receptor activity;GO:0005216//ion channel activity;GO:0005515//protein binding;GO:0008066//glutamate receptor activity;GO:0015276//ligand-gated ion channel activity;GO:0030165//PDZ domain binding;GO:0038023//signaling receptor activity;GO:0099583//neurotransmitter receptor activity invol…	GO:0006811//ion transport;GO:0006888//ER to Golgi vesicle-mediated transport;GO:0007165//signal transduction;GO:0007268//chemical synaptic transmission;GO:0007616//long-term memory;GO:0031623//receptor internalization;GO:0034220//ion transmembrane transport;GO:0035235//ionotropic glutamate receptor signaling pathway;GO:0048208//COPII vesicle coating;GO:0060078//regulation of postsynaptic membrane…
ENSG00000118473	0	4	3	0	0	0	0	0.1	0.06	0	0	0	0.0533333	0.001	-5.73697	0.115657	0.164834	SGIP1	SH3GL interacting endocytic adaptor 1 [Source:HGNC Symbol;Acc:HGNC:25412]	-	-	-	-	GO:0005737//cytoplasm;GO:0005829//cytosol;GO:0005856//cytoskeleton;GO:0005886//plasma membrane;GO:0005905//clathrin-coated pit;GO:0016020//membrane;GO:0030122//AP-2 adaptor complex;GO:0030136//clathrin-coated vesicle	GO:0005515//protein binding;GO:0005543//phospholipid binding;GO:0008017//microtubule binding;GO:0015631//tubulin binding;GO:0017124//SH3 domain binding	GO:0002021//response to dietary excess;GO:0006897//endocytosis;GO:0048260//positive regulation of receptor-mediated endocytosis;GO:0048268//clathrin coat assembly;GO:0061024//membrane organization;GO:0072583//clathrin-dependent endocytosis;GO:0097009//energy homeostasis;GO:2000253//positive regulation of feeding behavior
ENSG00000182533	2	1	0	0	0	0	0.1	0.06	0	0	0	0	0.0533333	0.001	-5.73697	0.40219	0.500755	CAV3	caveolin 3 [Source:HGNC Symbol;Acc:HGNC:1529]	Cellular Processes;Human Diseases;Cellular Processes;Human Diseases;Human Diseases	Transport and catabolism;Cancers;Cellular community - eukaryotes;Cardiovascular diseases;Infectious diseases	ko04144//Endocytosis;ko05205//Proteoglycans in cancer;ko04510//Focal adhesion;ko05418//Fluid shear stress and atherosclerosis;ko05100//Bacterial invasion of epithelial cells	K12959;K12959;K12959;K12959;K12959	GO:0000139//Golgi membrane;GO:0005737//cytoplasm;GO:0005783//endoplasmic reticulum;GO:0005794//Golgi apparatus;GO:0005886//plasma membrane;GO:0005887//integral component of plasma membrane;GO:0005901//caveola;GO:0005925//focal adhesion;GO:0009986//cell surface;GO:0014704//intercalated disc;GO:0016010//dystrophin-associated glycoprotein complex;GO:0016020//membrane;GO:0030018//Z disc;GO:0030315//T…	GO:0005246//calcium channel regulator activity;GO:0005515//protein binding;GO:0008022//protein C-terminus binding;GO:0017080//sodium channel regulator activity;GO:0019870//potassium channel inhibitor activity;GO:0019899//enzyme binding;GO:0043014//alpha-tubulin binding;GO:0044325//ion channel binding;GO:0044877//protein-containing complex binding;GO:0050998//nitric-oxide synthase binding;GO:00600…	GO:0001778//plasma membrane repair;GO:0002027//regulation of heart rate;GO:0006469//negative regulation of protein kinase activity;GO:0006641//triglyceride metabolic process;GO:0006897//endocytosis;GO:0006936//muscle contraction;GO:0007009//plasma membrane organization;GO:0007015//actin filament organization;GO:0007204//positive regulation of cytosolic calcium ion concentration;GO:0007517//muscle…
ENSG00000255298	0	1	2	0	0	0	0	0.06	0.1	0	0	0	0.0533333	0.001	-5.73697	0.447266	0.547662	OR8G5	olfactory receptor family 8 subfamily G member 5 [Source:HGNC Symbol;Acc:HGNC:19622]	Organismal Systems	Sensory system	ko04740//Olfactory transduction	K04257	GO:0016020//membrane;GO:0016021//integral component of membrane	GO:0004930//G protein-coupled receptor activity;GO:0004984//olfactory receptor activity	GO:0007165//signal transduction;GO:0007186//G protein-coupled receptor signaling pathway;GO:0050911//detection of chemical stimulus involved in sensory perception of smell
ENSG00000259571	2	0	0	0	0	0	0.16	0	0	0	0	0	0.0533333	0.001	-5.73697	0.604463	0.703427	BLID	BH3-like motif containing, cell death inducer [Source:HGNC Symbol;Acc:HGNC:33495]	-	-	-	-	GO:0005737//cytoplasm;GO:0005739//mitochondrion;GO:0005829//cytosol	GO:0003674//molecular_function	GO:0006915//apoptotic process;GO:0043280//positive regulation of cysteine-type endopeptidase activity involved in apoptotic process
ENSG00000231824	0	1	1	0	0	0	0	0.14	0.02	0	0	0	0.0533333	0.001	-5.73697	0.608137	0.70453	AKAIN1	A-kinase anchor inhibitor 1 [Source:HGNC Symbol;Acc:HGNC:28285]	-	-	-	-	-	GO:0005515//protein binding;GO:0051018//protein kinase A binding	GO:0008104//protein localization
ENSG00000274559	0	1	0	0	0	0	0	0.16	0	0	0	0	0.0533333	0.001	-5.73697	0.785847	0.8468	-	novel histone H2B family protein	Human Diseases;Human Diseases;Human Diseases	Immune diseases;Cancers;Substance dependence	ko05322//Systemic lupus erythematosus;ko05203//Viral carcinogenesis;ko05034//Alcoholism	K11252;K11252;K11252	GO:0000786//nucleosome	GO:0003677//DNA binding;GO:0046982//protein heterodimerization activity	-
ENSG00000169429	3046	4974	4782	85	105	90	134.93	225.15	182	3.04	3.88	3.3	180.693	3.40667	-5.72904	5.24e-259	5.64e-257	CXCL8	C-X-C motif chemokine ligand 8 [Source:HGNC Symbol;Acc:HGNC:6025]	Human Diseases;Environmental Information Processing;Human Diseases;Human Diseases;Human Diseases;Human Diseases;Environmental Information Processing;Human Diseases;Organismal Systems;Human Diseases;Organismal Systems;Human Diseases;Environmental Information Processing;Human Diseases;Human Diseases;Human Diseases;Cellular Processes;Human Diseases;Human Diseases;Human Diseases;Organismal Systems;Hu…	Cancers;Signaling molecules and interaction;Infectious diseases;Cancers;Infectious diseases;Infectious diseases;Signal transduction;Infectious diseases;Immune system;Infectious diseases;Immune system;Infectious diseases;Signal transduction;Infectious diseases;Infectious diseases;Immune diseases;Cell growth and death;Endocrine and metabolic diseases;Infectious disease: bacterial;Infectious disease…	ko05200//Pathways in cancer;ko04060//Cytokine-cytokine receptor interaction;ko05130//Pathogenic Escherichia coli infection;ko05202//Transcriptional misregulation in cancers;ko05131//Shigellosis;ko05163//Human cytomegalovirus infection;ko04072//Phospholipase D signaling pathway;ko05132//Salmonella infection;ko04062//Chemokine signaling pathway;ko05167//Kaposi sarcoma-associated herpesvirus infecti…	K10030;K10030;K10030;K10030;K10030;K10030;K10030;K10030;K10030;K10030;K10030;K10030;K10030;K10030;K10030;K10030;K10030;K10030;K10030;K10030;K10030;K10030;K10030;K10030;K10030;K10030;K10030;K10030;K10030;K10030	GO:0005576//extracellular region;GO:0005615//extracellular space	GO:0005125//cytokine activity;GO:0005153//interleukin-8 receptor binding;GO:0005515//protein binding;GO:0008009//chemokine activity;GO:0045236//CXCR chemokine receptor binding	GO:0001525//angiogenesis;GO:0002237//response to molecule of bacterial origin;GO:0006935//chemotaxis;GO:0006952//defense response;GO:0006954//inflammatory response;GO:0006955//immune response;GO:0007050//cell cycle arrest;GO:0007165//signal transduction;GO:0007186//G protein-coupled receptor signaling pathway;GO:0008285//negative regulation of cell proliferation;GO:0010628//positive regulation of…
ENSG00000269693	10	33	0	1	0	0	0.12	0.4	0	0.01	0	0	0.173333	0.00333333	-5.70044	0.0370242	0.0575315	-	novel transcript	-	-	-	-	-	-	-
ENSG00000140379	14	13	14	0	0	1	1.25	1.19	1.12	0	0	0.07	1.18667	0.0233333	-5.66838	8.58e-05	0.000178884	BCL2A1	BCL2 related protein A1 [Source:HGNC Symbol;Acc:HGNC:991]	Human Diseases;Environmental Information Processing;Cellular Processes;Human Diseases	Cancers;Signal transduction;Cell growth and death;Cancers	ko05202//Transcriptional misregulation in cancers;ko04064//NF-kappa B signaling pathway;ko04210//Apoptosis;ko05221//Acute myeloid leukemia	K02162;K02162;K02162;K02162	GO:0005737//cytoplasm;GO:0005741//mitochondrial outer membrane	GO:0005515//protein binding;GO:0042803//protein homodimerization activity;GO:0044877//protein-containing complex binding;GO:0046982//protein heterodimerization activity;GO:0051400//BH domain binding	GO:0006915//apoptotic process;GO:0007568//aging;GO:0008630//intrinsic apoptotic signaling pathway in response to DNA damage;GO:0021987//cerebral cortex development;GO:0042981//regulation of apoptotic process;GO:0043066//negative regulation of apoptotic process;GO:0097192//extrinsic apoptotic signaling pathway in absence of ligand
ENSG00000169302	20	28	30	1	1	0	0.27	0.37	0.36	0.01	0.01	0	0.333333	0.00666667	-5.64386	2.2e-06	5.17e-06	STK32A	serine/threonine kinase 32A [Source:HGNC Symbol;Acc:HGNC:28317]	-	-	-	-	GO:0005886//plasma membrane;GO:0016020//membrane	GO:0000166//nucleotide binding;GO:0004672//protein kinase activity;GO:0004674//protein serine/threonine kinase activity;GO:0005515//protein binding;GO:0005524//ATP binding;GO:0016301//kinase activity;GO:0016740//transferase activity;GO:0046872//metal ion binding	GO:0006468//protein phosphorylation;GO:0016310//phosphorylation;GO:0018105//peptidyl-serine phosphorylation;GO:0035556//intracellular signal transduction
ENSG00000145242	12	16	18	1	0	0	0.12	0.17	0.21	0.01	0	0	0.166667	0.00333333	-5.64386	4.35e-05	9.29e-05	EPHA5	EPH receptor A5 [Source:HGNC Symbol;Acc:HGNC:3389]	Organismal Systems	Development	ko04360//Axon guidance	K05106	GO:0005791//rough endoplasmic reticulum;GO:0005886//plasma membrane;GO:0005887//integral component of plasma membrane;GO:0009897//external side of plasma membrane;GO:0016020//membrane;GO:0016021//integral component of membrane;GO:0030424//axon;GO:0030425//dendrite;GO:0042995//cell projection;GO:0043005//neuron projection;GO:0043025//neuronal cell body;GO:0043235//receptor complex;GO:0048471//peri…	GO:0000166//nucleotide binding;GO:0004672//protein kinase activity;GO:0004713//protein tyrosine kinase activity;GO:0004714//transmembrane receptor protein tyrosine kinase activity;GO:0005003//ephrin receptor activity;GO:0005004//GPI-linked ephrin receptor activity;GO:0005005//transmembrane-ephrin receptor activity;GO:0005515//protein binding;GO:0005524//ATP binding;GO:0016301//kinase activity;GO:…	GO:0006468//protein phosphorylation;GO:0007169//transmembrane receptor protein tyrosine kinase signaling pathway;GO:0007275//multicellular organism development;GO:0007399//nervous system development;GO:0007411//axon guidance;GO:0016310//phosphorylation;GO:0018108//peptidyl-tyrosine phosphorylation;GO:0019933//cAMP-mediated signaling;GO:0021766//hippocampus development;GO:0032793//positive regulat…
ENSG00000100101	8	2	0	0	0	0	0.12	0.03	0	0	0	0	0.05	0.001	-5.64386	0.0426756	0.0656185	-	novel transcript	-	-	-	-	GO:0005634//nucleus;GO:0005730//nucleolus	GO:0003723//RNA binding	-
ENSG00000071991	3	2	2	0	0	0	0.03	0.05	0.07	0	0	0	0.05	0.001	-5.64386	0.0732172	0.10831	CDH19	cadherin 19 [Source:HGNC Symbol;Acc:HGNC:1758]	-	-	-	-	GO:0005886//plasma membrane;GO:0005912//adherens junction;GO:0016020//membrane;GO:0016021//integral component of membrane;GO:0016342//catenin complex	GO:0005509//calcium ion binding;GO:0045296//cadherin binding;GO:0046872//metal ion binding	GO:0000902//cell morphogenesis;GO:0007043//cell-cell junction assembly;GO:0007155//cell adhesion;GO:0007156//homophilic cell adhesion via plasma membrane adhesion molecules;GO:0007275//multicellular organism development;GO:0016339//calcium-dependent cell-cell adhesion via plasma membrane cell adhesion molecules;GO:0034332//adherens junction organization;GO:0098609//cell-cell adhesion;GO:0098742//…
ENSG00000151640	3	1	1	0	0	0	0.08	0.03	0.04	0	0	0	0.05	0.001	-5.64386	0.166905	0.229312	DPYSL4	dihydropyrimidinase like 4 [Source:HGNC Symbol;Acc:HGNC:3016]	-	-	-	-	GO:0005737//cytoplasm;GO:0005829//cytosol	GO:0005515//protein binding;GO:0016787//hydrolase activity;GO:0016810//hydrolase activity, acting on carbon-nitrogen (but not peptide) bonds;GO:0031005//filamin binding	GO:0007399//nervous system development;GO:0070997//neuron death;GO:0097485//neuron projection guidance
ENSG00000188676	1	0	4	0	0	0	0.03	0	0.12	0	0	0	0.05	0.001	-5.64386	0.247567	0.326712	IDO2	indoleamine 2,3-dioxygenase 2 [Source:HGNC Symbol;Acc:HGNC:27269]	Metabolism;Human Diseases;Metabolism	Global and overview maps;Infectious diseases;Amino acid metabolism	ko01100//Metabolic pathways;ko05143//African trypanosomiasis;ko00380//Tryptophan metabolism	K00463;K00463;K00463	GO:0005737//cytoplasm;GO:0005829//cytosol	GO:0004833//tryptophan 2,3-dioxygenase activity;GO:0016491//oxidoreductase activity;GO:0020037//heme binding;GO:0033754//indoleamine 2,3-dioxygenase activity;GO:0046872//metal ion binding;GO:0051213//dioxygenase activity	GO:0002376//immune system process;GO:0006569//tryptophan catabolic process;GO:0019441//tryptophan catabolic process to kynurenine;GO:0034354//'de novo' NAD biosynthetic process from tryptophan
ENSG00000274944	5	0	0	0	0	0	0.15	0	0	0	0	0	0.05	0.001	-5.64386	0.258438	0.339411	-	novel protein	-	-	-	-	GO:0005634//nucleus;GO:0005654//nucleoplasm;GO:0005739//mitochondrion;GO:0005886//plasma membrane;GO:0005921//gap junction;GO:0005922//connexin complex;GO:0016020//membrane;GO:0016021//integral component of membrane;GO:0030054//cell junction	GO:0003713//transcription coactivator activity	GO:0006355//regulation of transcription, DNA-templated;GO:0007154//cell communication;GO:0045893//positive regulation of transcription, DNA-templated
ENSG00000159261	0	2	2	0	0	0	0	0.08	0.07	0	0	0	0.05	0.001	-5.64386	0.311289	0.400093	CLDN14	claudin 14 [Source:HGNC Symbol;Acc:HGNC:2035]	Human Diseases;Cellular Processes;Human Diseases;Environmental Information Processing;Organismal Systems	Infectious diseases;Cellular community - eukaryotes;Infectious diseases;Signaling molecules and interaction;Immune system	ko05130//Pathogenic Escherichia coli infection;ko04530//Tight junction;ko05160//Hepatitis C;ko04514//Cell adhesion molecules (CAMs);ko04670//Leukocyte transendothelial migration	K06087;K06087;K06087;K06087;K06087	GO:0005783//endoplasmic reticulum;GO:0005886//plasma membrane;GO:0005923//bicellular tight junction;GO:0016020//membrane;GO:0016021//integral component of membrane;GO:0030054//cell junction	GO:0005198//structural molecule activity;GO:0005515//protein binding;GO:0042802//identical protein binding	GO:0007155//cell adhesion;GO:0016338//calcium-independent cell-cell adhesion via plasma membrane cell-adhesion molecules;GO:0065003//protein-containing complex assembly;GO:0070830//bicellular tight junction assembly
ENSG00000242441	0	3	0	0	0	0	0	0.15	0	0	0	0	0.05	0.001	-5.64386	0.463602	0.565028	GTF2A1L	general transcription factor IIA subunit 1 like [Source:HGNC Symbol;Acc:HGNC:30727]	Human Diseases;Genetic Information Processing	Cancers;Transcription	ko05203//Viral carcinogenesis;ko03022//Basal transcription factors	K03122;K03122	GO:0005634//nucleus;GO:0005672//transcription factor TFIIA complex;GO:0005737//cytoplasm	GO:0003677//DNA binding;GO:0003713//transcription coactivator activity;GO:0005515//protein binding	GO:0006366//transcription by RNA polymerase II;GO:0006367//transcription initiation from RNA polymerase II promoter;GO:0045893//positive regulation of transcription, DNA-templated;GO:0050890//cognition
ENSG00000197540	2	0	0	0	0	0	0.15	0	0	0	0	0	0.05	0.001	-5.64386	0.604463	0.703427	GZMM	granzyme M [Source:HGNC Symbol;Acc:HGNC:4712]	-	-	-	-	GO:0005576//extracellular region;GO:0016020//membrane	GO:0004175//endopeptidase activity;GO:0004252//serine-type endopeptidase activity;GO:0005515//protein binding;GO:0008233//peptidase activity;GO:0008236//serine-type peptidase activity;GO:0016787//hydrolase activity	GO:0001913//T cell mediated cytotoxicity;GO:0002376//immune system process;GO:0006508//proteolysis;GO:0006915//apoptotic process;GO:0008219//cell death;GO:0019835//cytolysis;GO:0045087//innate immune response
ENSG00000136834	0	2	0	0	0	0	0	0.15	0	0	0	0	0.05	0.001	-5.64386	0.607359	0.70453	OR1J1	olfactory receptor family 1 subfamily J member 1 [Source:HGNC Symbol;Acc:HGNC:8208]	Organismal Systems	Sensory system	ko04740//Olfactory transduction	K04257	GO:0005886//plasma membrane;GO:0016020//membrane;GO:0016021//integral component of membrane	GO:0004930//G protein-coupled receptor activity;GO:0004984//olfactory receptor activity	GO:0007165//signal transduction;GO:0007186//G protein-coupled receptor signaling pathway;GO:0007608//sensory perception of smell;GO:0050896//response to stimulus;GO:0050911//detection of chemical stimulus involved in sensory perception of smell
ENSG00000169059	0	0	2	0	0	0	0	0	0.15	0	0	0	0.05	0.001	-5.64386	0.64679	0.740171	VCX3A	variable charge X-linked 3A [Source:HGNC Symbol;Acc:HGNC:18159]	-	-	-	-	GO:0005634//nucleus;GO:0005730//nucleolus	-	GO:0007420//brain development
ENSG00000249222	0	0	2	0	0	0	0	0	0.15	0	0	0	0.05	0.001	-5.64386	0.64679	0.740171	ATP5MGL	ATP synthase membrane subunit g like [Source:HGNC Symbol;Acc:HGNC:13213]	Metabolism;Organismal Systems;Metabolism	Global and overview maps;Environmental adaptation;Energy metabolism	ko01100//Metabolic pathways;ko04714//Thermogenesis;ko00190//Oxidative phosphorylation	K02140;K02140;K02140	GO:0000276//mitochondrial proton-transporting ATP synthase complex, coupling factor F(o);GO:0005739//mitochondrion;GO:0016020//membrane;GO:0031966//mitochondrial membrane;GO:0045263//proton-transporting ATP synthase complex, coupling factor F(o)	GO:0015078//proton transmembrane transporter activity	GO:0006754//ATP biosynthetic process;GO:0006811//ion transport;GO:0015986//ATP synthesis coupled proton transport
ENSG00000281039	0	0	2	0	0	0	0	0	0.15	0	0	0	0.05	0.001	-5.64386	0.64679	0.740171	-	novel protein	Metabolism;Metabolism	Global and overview maps;Metabolism of other amino acids	ko01100//Metabolic pathways;ko00480//Glutathione metabolism	K00682;K00682	-	GO:0003839//gamma-glutamylcyclotransferase activity;GO:0016829//lyase activity	-
ENSG00000101951	1	0	0	0	0	0	0.15	0	0	0	0	0	0.05	0.001	-5.64386	0.785847	0.8468	PAGE4	PAGE family member 4 [Source:HGNC Symbol;Acc:HGNC:4108]	-	-	-	-	GO:0005634//nucleus;GO:0005737//cytoplasm;GO:0005739//mitochondrion	GO:0003677//DNA binding;GO:0003713//transcription coactivator activity;GO:0005515//protein binding	GO:0006979//response to oxidative stress;GO:0032872//regulation of stress-activated MAPK cascade;GO:0042594//response to starvation;GO:0043066//negative regulation of apoptotic process;GO:0045893//positive regulation of transcription, DNA-templated;GO:1903202//negative regulation of oxidative stress-induced cell death;GO:1903427//negative regulation of reactive oxygen species biosynthetic process
ENSG00000158525	0	0	1	0	0	0	0	0	0.15	0	0	0	0.05	0.001	-5.64386	0.785847	0.8468	CPA5	carboxypeptidase A5 [Source:HGNC Symbol;Acc:HGNC:15722]	-	-	-	-	GO:0005576//extracellular region;GO:0005615//extracellular space	GO:0004180//carboxypeptidase activity;GO:0004181//metallocarboxypeptidase activity;GO:0008233//peptidase activity;GO:0008237//metallopeptidase activity;GO:0008270//zinc ion binding;GO:0016787//hydrolase activity;GO:0046872//metal ion binding	GO:0006508//proteolysis
ENSG00000183598	0	1	0	0	0	0	0	0.15	0	0	0	0	0.05	0.001	-5.64386	0.785847	0.8468	H3C13	H3 clustered histone 13 [Source:HGNC Symbol;Acc:HGNC:25311]	Human Diseases;Human Diseases;Human Diseases;Human Diseases	Cancers;Infectious diseases;Immune diseases;Substance dependence	ko05202//Transcriptional misregulation in cancers;ko05131//Shigellosis;ko05322//Systemic lupus erythematosus;ko05034//Alcoholism	K11253;K11253;K11253;K11253	GO:0000786//nucleosome;GO:0005576//extracellular region;GO:0005634//nucleus;GO:0005654//nucleoplasm;GO:0005694//chromosome;GO:0070062//extracellular exosome	GO:0003677//DNA binding;GO:0005515//protein binding;GO:0046982//protein heterodimerization activity	GO:0000183//chromatin silencing at rDNA;GO:0006325//chromatin organization;GO:0006334//nucleosome assembly;GO:0007596//blood coagulation;GO:0038111//interleukin-7-mediated signaling pathway;GO:0045652//regulation of megakaryocyte differentiation;GO:0045814//negative regulation of gene expression, epigenetic;GO:0060765//regulation of androgen receptor signaling pathway;GO:0060964//regulation of ge…
ENSG00000185130	1	0	0	0	0	0	0.15	0	0	0	0	0	0.05	0.001	-5.64386	0.785847	0.8468	H2BC13	H2B clustered histone 13 [Source:HGNC Symbol;Acc:HGNC:4748]	Human Diseases;Human Diseases;Human Diseases	Immune diseases;Cancers;Substance dependence	ko05322//Systemic lupus erythematosus;ko05203//Viral carcinogenesis;ko05034//Alcoholism	K11252;K11252;K11252	GO:0000786//nucleosome;GO:0005634//nucleus;GO:0005654//nucleoplasm;GO:0005694//chromosome;GO:0005829//cytosol;GO:0070062//extracellular exosome	GO:0003677//DNA binding;GO:0005515//protein binding;GO:0046982//protein heterodimerization activity	GO:0006334//nucleosome assembly;GO:0016567//protein ubiquitination
ENSG00000273703	1	0	0	0	0	0	0.15	0	0	0	0	0	0.05	0.001	-5.64386	0.785847	0.8468	H2BC14	H2B clustered histone 14 [Source:HGNC Symbol;Acc:HGNC:4750]	Human Diseases;Human Diseases;Human Diseases	Immune diseases;Cancers;Substance dependence	ko05322//Systemic lupus erythematosus;ko05203//Viral carcinogenesis;ko05034//Alcoholism	K11252;K11252;K11252	GO:0000786//nucleosome;GO:0005634//nucleus;GO:0005654//nucleoplasm;GO:0005694//chromosome;GO:0005829//cytosol;GO:0070062//extracellular exosome	GO:0003677//DNA binding;GO:0046982//protein heterodimerization activity	GO:0006334//nucleosome assembly;GO:0016567//protein ubiquitination
ENSG00000163734	211	296	245	9	5	3	13.89	19.46	13.53	0.49	0.28	0.17	15.6267	0.313333	-5.64017	6.26e-43	5.38e-42	CXCL3	C-X-C motif chemokine ligand 3 [Source:HGNC Symbol;Acc:HGNC:4604]	Environmental Information Processing;Organismal Systems;Human Diseases;Organismal Systems;Environmental Information Processing;Human Diseases;Human Diseases;Environmental Information Processing;Environmental Information Processing;Organismal Systems;Human Diseases;Human Diseases	Signaling molecules and interaction;Immune system;Infectious diseases;Immune system;Signal transduction;Infectious diseases;Immune diseases;Signal transduction;Signaling molecules and interaction;Immune system;Infectious diseases;Infectious diseases	ko04060//Cytokine-cytokine receptor interaction;ko04062//Chemokine signaling pathway;ko05167//Kaposi sarcoma-associated herpesvirus infection;ko04621//NOD-like receptor signaling pathway;ko04064//NF-kappa B signaling pathway;ko05146//Amoebiasis;ko05323//Rheumatoid arthritis;ko04668//TNF signaling pathway;ko04061//Viral protein interaction with cytokine and cytokine receptor;ko04657//IL-17 signali…	K05505;K05505;K05505;K05505;K05505;K05505;K05505;K05505;K05505;K05505;K05505;K05505	GO:0005576//extracellular region;GO:0005615//extracellular space	GO:0005125//cytokine activity;GO:0008009//chemokine activity;GO:0045236//CXCR chemokine receptor binding	GO:0006935//chemotaxis;GO:0006952//defense response;GO:0006954//inflammatory response;GO:0006955//immune response;GO:0007186//G protein-coupled receptor signaling pathway;GO:0030593//neutrophil chemotaxis;GO:0061844//antimicrobial humoral immune response mediated by antimicrobial peptide;GO:0070098//chemokine-mediated signaling pathway;GO:0071222//cellular response to lipopolysaccharide
ENSG00000197565	391	380	468	8	8	12	4.25	4.11	4.21	0.07	0.08	0.11	4.19	0.0866667	-5.59533	3.14e-74	4.75e-73	COL4A6	collagen type IV alpha 6 chain [Source:HGNC Symbol;Acc:HGNC:2208]	Human Diseases;Environmental Information Processing;Human Diseases;Cellular Processes;Human Diseases;Organismal Systems;Human Diseases;Organismal Systems;Human Diseases;Environmental Information Processing	Cancers;Signal transduction;Infectious diseases;Cellular community - eukaryotes;Infectious diseases;Endocrine system;Endocrine and metabolic diseases;Digestive system;Cancers;Signaling molecules and interaction	ko05200//Pathways in cancer;ko04151//PI3K-Akt signaling pathway;ko05165//Human papillomavirus infection;ko04510//Focal adhesion;ko05146//Amoebiasis;ko04926//Relaxin signaling pathway;ko04933//AGE-RAGE signaling pathway in diabetic complications;ko04974//Protein digestion and absorption;ko05222//Small cell lung cancer;ko04512//ECM-receptor interaction	K06237;K06237;K06237;K06237;K06237;K06237;K06237;K06237;K06237;K06237	GO:0005576//extracellular region;GO:0005581//collagen trimer;GO:0005587//collagen type IV trimer;GO:0005604//basement membrane;GO:0005615//extracellular space;GO:0005788//endoplasmic reticulum lumen;GO:0016020//membrane;GO:0031012//extracellular matrix;GO:0062023//collagen-containing extracellular matrix	GO:0005201//extracellular matrix structural constituent;GO:0005515//protein binding;GO:0030020//extracellular matrix structural constituent conferring tensile strength	GO:0007155//cell adhesion;GO:0030198//extracellular matrix organization;GO:0030199//collagen fibril organization;GO:0038063//collagen-activated tyrosine kinase receptor signaling pathway;GO:0071230//cellular response to amino acid stimulus
ENSG00000128710	36	43	49	0	1	2	1.43	1.7	1.63	0	0.03	0.07	1.58667	0.0333333	-5.57289	2.16e-09	6.18e-09	HOXD10	homeobox D10 [Source:HGNC Symbol;Acc:HGNC:5133]	Human Diseases;Human Diseases	Cancers;Cancers	ko05205//Proteoglycans in cancer;ko05206//MicroRNAs in cancer	K09295;K09295	GO:0000785//chromatin;GO:0005634//nucleus;GO:0005654//nucleoplasm;GO:0005829//cytosol;GO:0036464//cytoplasmic ribonucleoprotein granule	GO:0000977//RNA polymerase II regulatory region sequence-specific DNA binding;GO:0000978//RNA polymerase II proximal promoter sequence-specific DNA binding;GO:0000981//DNA-binding transcription factor activity, RNA polymerase II-specific;GO:0001228//DNA-binding transcription activator activity, RNA polymerase II-specific;GO:0003677//DNA binding;GO:0003682//chromatin binding;GO:0003700//DNA-bindin…	GO:0001501//skeletal system development;GO:0006355//regulation of transcription, DNA-templated;GO:0006357//regulation of transcription by RNA polymerase II;GO:0007275//multicellular organism development;GO:0007338//single fertilization;GO:0007519//skeletal muscle tissue development;GO:0008344//adult locomotory behavior;GO:0009952//anterior/posterior pattern specification;GO:0009954//proximal/dist…
ENSG00000003989	5206	6018	7407	145	154	141	52.12	60.53	63.35	1.19	1.25	1.26	58.6667	1.23333	-5.57191	0	0	SLC7A2	solute carrier family 7 member 2 [Source:HGNC Symbol;Acc:HGNC:11060]	-	-	-	-	GO:0005886//plasma membrane;GO:0005887//integral component of plasma membrane;GO:0016020//membrane;GO:0016021//integral component of membrane;GO:0030054//cell junction	GO:0000064//L-ornithine transmembrane transporter activity;GO:0015171//amino acid transmembrane transporter activity;GO:0015174//basic amino acid transmembrane transporter activity;GO:0015179//L-amino acid transmembrane transporter activity;GO:0015181//arginine transmembrane transporter activity;GO:0015189//L-lysine transmembrane transporter activity;GO:0022857//transmembrane transporter activity…	GO:0006865//amino acid transport;GO:0015807//L-amino acid transport;GO:0015809//arginine transport;GO:0055085//transmembrane transport;GO:0089718//amino acid import across plasma membrane;GO:0097638//L-arginine import across plasma membrane;GO:1902475//L-alpha-amino acid transmembrane transport;GO:1903352//L-ornithine transmembrane transport;GO:1903401//L-lysine transmembrane transport
ENSG00000166704	0	4	2	0	0	0	0	0.11	0.03	0	0	0	0.0466667	0.001	-5.54432	0.156662	0.217139	ZNF606	zinc finger protein 606 [Source:HGNC Symbol;Acc:HGNC:25879]	Human Diseases	Infectious diseases	ko05168//Herpes simplex infection	K09228	GO:0005634//nucleus;GO:0005654//nucleoplasm	GO:0000978//RNA polymerase II proximal promoter sequence-specific DNA binding;GO:0001228//DNA-binding transcription activator activity, RNA polymerase II-specific;GO:0003677//DNA binding;GO:0046872//metal ion binding	GO:0006355//regulation of transcription, DNA-templated;GO:0006357//regulation of transcription by RNA polymerase II;GO:0045944//positive regulation of transcription by RNA polymerase II
ENSG00000277494	1	0	4	0	0	0	0.03	0	0.11	0	0	0	0.0466667	0.001	-5.54432	0.247567	0.326712	GPIHBP1	glycosylphosphatidylinositol anchored high density lipoprotein binding protein 1 [Source:HGNC Symbol;Acc:HGNC:24945]	-	-	-	-	GO:0005576//extracellular region;GO:0005886//plasma membrane;GO:0009897//external side of plasma membrane;GO:0016020//membrane;GO:0016323//basolateral plasma membrane;GO:0016324//apical plasma membrane;GO:0031225//anchored component of membrane;GO:0031362//anchored component of external side of plasma membrane	GO:0005515//protein binding;GO:0008289//lipid binding;GO:0035473//lipase binding;GO:0035478//chylomicron binding;GO:0071813//lipoprotein particle binding	GO:0001523//retinoid metabolic process;GO:0006886//intracellular protein transport;GO:0017038//protein import;GO:0034371//chylomicron remodeling;GO:0034394//protein localization to cell surface;GO:0042632//cholesterol homeostasis;GO:0045056//transcytosis;GO:0050821//protein stabilization;GO:0051004//regulation of lipoprotein lipase activity;GO:0051006//positive regulation of lipoprotein lipase ac…
ENSG00000126262	0	0	5	0	0	0	0	0	0.14	0	0	0	0.0466667	0.001	-5.54432	0.321814	0.411824	FFAR2	free fatty acid receptor 2 [Source:HGNC Symbol;Acc:HGNC:4501]	Environmental Information Processing	Signal transduction	ko04024//cAMP signaling pathway	K04328	GO:0005886//plasma membrane;GO:0005887//integral component of plasma membrane;GO:0016020//membrane;GO:0016021//integral component of membrane;GO:0042995//cell projection	GO:0004930//G protein-coupled receptor activity;GO:0005515//protein binding;GO:0008289//lipid binding	GO:0002232//leukocyte chemotaxis involved in inflammatory response;GO:0002376//immune system process;GO:0002385//mucosal immune response;GO:0002673//regulation of acute inflammatory response;GO:0002720//positive regulation of cytokine production involved in immune response;GO:0002752//cell surface pattern recognition receptor signaling pathway;GO:0002879//positive regulation of acute inflammatory…
ENSG00000123999	2	0	1	0	0	0	0.1	0	0.04	0	0	0	0.0466667	0.001	-5.54432	0.423277	0.524058	INHA	inhibin subunit alpha [Source:HGNC Symbol;Acc:HGNC:6065]	Environmental Information Processing	Signaling molecules and interaction	ko04060//Cytokine-cytokine receptor interaction	K05500	GO:0001750//photoreceptor outer segment;GO:0001917//photoreceptor inner segment;GO:0005576//extracellular region;GO:0005615//extracellular space;GO:0005737//cytoplasm;GO:0034673//inhibin-betaglycan-ActRII complex;GO:0043025//neuronal cell body;GO:0043512//inhibin A complex;GO:0043513//inhibin B complex	GO:0005102//signaling receptor binding;GO:0005125//cytokine activity;GO:0005179//hormone activity;GO:0005515//protein binding;GO:0008083//growth factor activity;GO:0034711//inhibin binding;GO:0044877//protein-containing complex binding	GO:0001501//skeletal system development;GO:0001541//ovarian follicle development;GO:0007050//cell cycle arrest;GO:0007165//signal transduction;GO:0007166//cell surface receptor signaling pathway;GO:0007267//cell-cell signaling;GO:0008584//male gonad development;GO:0010862//positive regulation of pathway-restricted SMAD protein phosphorylation;GO:0030154//cell differentiation;GO:0030218//erythrocy…
ENSG00000243137	2	0	1	0	0	0	0.08	0	0.06	0	0	0	0.0466667	0.001	-5.54432	0.423277	0.524058	PSG4	pregnancy specific beta-1-glycoprotein 4 [Source:HGNC Symbol;Acc:HGNC:9521]	-	-	-	-	GO:0005576//extracellular region	-	GO:0007565//female pregnancy
ENSG00000144648	0	1	2	0	0	0	0	0.02	0.12	0	0	0	0.0466667	0.001	-5.54432	0.447266	0.547662	ACKR2	atypical chemokine receptor 2 [Source:HGNC Symbol;Acc:HGNC:1565]	-	-	-	-	GO:0005654//nucleoplasm;GO:0005768//endosome;GO:0005769//early endosome;GO:0005829//cytosol;GO:0005884//actin filament;GO:0005886//plasma membrane;GO:0005887//integral component of plasma membrane;GO:0009897//external side of plasma membrane;GO:0016020//membrane;GO:0016021//integral component of membrane;GO:0031965//nuclear membrane;GO:0043231//intracellular membrane-bounded organelle;GO:0055037/…	GO:0004930//G protein-coupled receptor activity;GO:0004950//chemokine receptor activity;GO:0005044//scavenger receptor activity;GO:0005515//protein binding;GO:0016493//C-C chemokine receptor activity;GO:0019957//C-C chemokine binding	GO:0006897//endocytosis;GO:0006935//chemotaxis;GO:0006954//inflammatory response;GO:0006955//immune response;GO:0007165//signal transduction;GO:0007186//G protein-coupled receptor signaling pathway;GO:0007204//positive regulation of cytosolic calcium ion concentration;GO:0007275//multicellular organism development;GO:0019722//calcium-mediated signaling;GO:0060326//cell chemotaxis;GO:0070098//chem…
ENSG00000183542	0	1	1	0	0	0	0	0.08	0.06	0	0	0	0.0466667	0.001	-5.54432	0.608137	0.70453	KLRC4	killer cell lectin like receptor C4 [Source:HGNC Symbol;Acc:HGNC:6377]	Organismal Systems	Immune system	ko04612//Antigen processing and presentation	K06541	GO:0016020//membrane;GO:0016021//integral component of membrane	-	-
ENSG00000111732	0	0	2	0	0	0	0	0	0.14	0	0	0	0.0466667	0.001	-5.54432	0.64679	0.740171	AICDA	activation induced cytidine deaminase [Source:HGNC Symbol;Acc:HGNC:13203]	Organismal Systems;Human Diseases	Immune system;Immune diseases	ko04672//Intestinal immune network for IgA production;ko05340//Primary immunodeficiency	K10989;K10989	GO:0000932//P-body;GO:0005634//nucleus;GO:0005737//cytoplasm;GO:0032991//protein-containing complex	GO:0003723//RNA binding;GO:0003824//catalytic activity;GO:0004126//cytidine deaminase activity;GO:0005515//protein binding;GO:0008270//zinc ion binding;GO:0016787//hydrolase activity;GO:0031625//ubiquitin protein ligase binding;GO:0042802//identical protein binding;GO:0046872//metal ion binding;GO:0047844//deoxycytidine deaminase activity	GO:0006397//mRNA processing;GO:0009972//cytidine deamination;GO:0010529//negative regulation of transposition;GO:0016445//somatic diversification of immunoglobulins;GO:0016446//somatic hypermutation of immunoglobulin genes;GO:0016554//cytidine to uridine editing;GO:0030183//B cell differentiation;GO:0033262//regulation of nuclear cell cycle DNA replication;GO:0045869//negative regulation of singl…
ENSG00000204482	1	0	0	0	0	0	0.14	0	0	0	0	0	0.0466667	0.001	-5.54432	0.785847	0.8468	LST1	leukocyte specific transcript 1 [Source:HGNC Symbol;Acc:HGNC:14189]	-	-	-	-	GO:0000139//Golgi membrane;GO:0005737//cytoplasm;GO:0005794//Golgi apparatus;GO:0012505//endomembrane system;GO:0016020//membrane;GO:0016021//integral component of membrane	-	GO:0000902//cell morphogenesis;GO:0002376//immune system process;GO:0006955//immune response;GO:0008360//regulation of cell shape;GO:0009653//anatomical structure morphogenesis;GO:0016358//dendrite development;GO:0050672//negative regulation of lymphocyte proliferation
ENSG00000206172	0	1	0	0	0	0	0	0.14	0	0	0	0	0.0466667	0.001	-5.54432	0.785847	0.8468	HBA1	hemoglobin subunit alpha 1 [Source:HGNC Symbol;Acc:HGNC:4823]	Human Diseases;Human Diseases	Infectious diseases;Infectious diseases	ko05143//African trypanosomiasis;ko05144//Malaria	K13822;K13822	GO:0005576//extracellular region;GO:0005615//extracellular space;GO:0005829//cytosol;GO:0005833//hemoglobin complex;GO:0016020//membrane;GO:0022627//cytosolic small ribosomal subunit;GO:0031838//haptoglobin-hemoglobin complex;GO:0070062//extracellular exosome;GO:0071682//endocytic vesicle lumen;GO:0072562//blood microparticle	GO:0004601//peroxidase activity;GO:0005344//oxygen carrier activity;GO:0005506//iron ion binding;GO:0005515//protein binding;GO:0019825//oxygen binding;GO:0020037//heme binding;GO:0031720//haptoglobin binding;GO:0043177//organic acid binding;GO:0046872//metal ion binding	GO:0006898//receptor-mediated endocytosis;GO:0010942//positive regulation of cell death;GO:0015671//oxygen transport;GO:0015701//bicarbonate transport;GO:0042542//response to hydrogen peroxide;GO:0042744//hydrogen peroxide catabolic process;GO:0098869//cellular oxidant detoxification
ENSG00000235034	1	0	0	0	0	0	0.14	0	0	0	0	0	0.0466667	0.001	-5.54432	0.785847	0.8468	C19orf81	chromosome 19 open reading frame 81 [Source:HGNC Symbol;Acc:HGNC:40041]	-	-	-	-	-	-	-
ENSG00000269179	0	0	1	0	0	0	0	0	0.14	0	0	0	0.0466667	0.001	-5.54432	0.785847	0.8468	-	novel protein	-	-	-	-	GO:0005886//plasma membrane	GO:0033691//sialic acid binding	GO:0007155//cell adhesion
ENSG00000115607	9	13	14	0	1	0	0.24	0.33	0.36	0	0.02	0	0.31	0.00666667	-5.53916	0.000210403	0.00042358	IL18RAP	interleukin 18 receptor accessory protein [Source:HGNC Symbol;Acc:HGNC:5989]	Environmental Information Processing;Environmental Information Processing;Human Diseases	Signaling molecules and interaction;Signaling molecules and interaction;Immune diseases	ko04060//Cytokine-cytokine receptor interaction;ko04061//Viral protein interaction with cytokine and cytokine receptor;ko05321//Inflammatiory bowel disease (IBD)	K05174;K05174;K05174	GO:0005886//plasma membrane;GO:0016020//membrane;GO:0016021//integral component of membrane;GO:0045092//interleukin-18 receptor complex	GO:0003953//NAD+ nucleosidase activity;GO:0005515//protein binding;GO:0016787//hydrolase activity;GO:0042008//interleukin-18 receptor activity;GO:0050135//NAD(P)+ nucleosidase activity;GO:0061809//NAD+ nucleotidase, cyclic ADP-ribose generating	GO:0006954//inflammatory response;GO:0006955//immune response;GO:0007165//signal transduction;GO:0008283//cell proliferation;GO:0035655//interleukin-18-mediated signaling pathway;GO:0042119//neutrophil activation;GO:0045954//positive regulation of natural killer cell mediated cytotoxicity;GO:0051092//positive regulation of NF-kappaB transcription factor activity;GO:0070301//cellular response to h…
ENSG00000272674	88	87	84	0	1	4	2.14	1.6	1.32	0	0.02	0.09	1.68667	0.0366667	-5.52356	2.41e-16	9.58e-16	PCDHB16	protocadherin beta 16 [Source:HGNC Symbol;Acc:HGNC:14546]	-	-	-	-	GO:0005886//plasma membrane;GO:0005887//integral component of plasma membrane;GO:0016020//membrane;GO:0016021//integral component of membrane;GO:0045202//synapse	GO:0005509//calcium ion binding	GO:0007155//cell adhesion;GO:0007156//homophilic cell adhesion via plasma membrane adhesion molecules;GO:0007268//chemical synaptic transmission;GO:0007416//synapse assembly;GO:0016339//calcium-dependent cell-cell adhesion via plasma membrane cell adhesion molecules
ENSG00000087245	401	405	506	9	6	8	10.63	10.44	13.15	0.34	0.18	0.23	11.4067	0.25	-5.51181	1.67e-72	2.45e-71	MMP2	matrix metallopeptidase 2 [Source:HGNC Symbol;Acc:HGNC:7166]	Human Diseases;Human Diseases;Human Diseases;Organismal Systems;Organismal Systems;Organismal Systems;Human Diseases;Human Diseases;Organismal Systems;Human Diseases	Cancers;Cancers;Cardiovascular diseases;Endocrine system;Endocrine system;Immune system;Drug resistance;Endocrine and metabolic diseases;Endocrine system;Cancers	ko05200//Pathways in cancer;ko05205//Proteoglycans in cancer;ko05418//Fluid shear stress and atherosclerosis;ko04915//Estrogen signaling pathway;ko04926//Relaxin signaling pathway;ko04670//Leukocyte transendothelial migration;ko01522//Endocrine resistance;ko04933//AGE-RAGE signaling pathway in diabetic complications;ko04912//GnRH signaling pathway;ko05219//Bladder cancer	K01398;K01398;K01398;K01398;K01398;K01398;K01398;K01398;K01398;K01398	GO:0005576//extracellular region;GO:0005615//extracellular space;GO:0005634//nucleus;GO:0005737//cytoplasm;GO:0005739//mitochondrion;GO:0005886//plasma membrane;GO:0016020//membrane;GO:0030017//sarcomere;GO:0031012//extracellular matrix;GO:0062023//collagen-containing extracellular matrix	GO:0004175//endopeptidase activity;GO:0004222//metalloendopeptidase activity;GO:0004252//serine-type endopeptidase activity;GO:0005515//protein binding;GO:0008233//peptidase activity;GO:0008237//metallopeptidase activity;GO:0008270//zinc ion binding;GO:0016787//hydrolase activity;GO:0046872//metal ion binding	GO:0001525//angiogenesis;GO:0001666//response to hypoxia;GO:0001955//blood vessel maturation;GO:0001957//intramembranous ossification;GO:0006508//proteolysis;GO:0007566//embryo implantation;GO:0019221//cytokine-mediated signaling pathway;GO:0022617//extracellular matrix disassembly;GO:0030198//extracellular matrix organization;GO:0030574//collagen catabolic process;GO:0034614//cellular response t…
ENSG00000198848	7	6	3	0	0	1	0.47	0.77	0.12	0	0	0.03	0.453333	0.01	-5.5025	0.0124485	0.0206748	CES1	carboxylesterase 1 [Source:HGNC Symbol;Acc:HGNC:1863]	Metabolism	Xenobiotics biodegradation and metabolism	ko00983//Drug metabolism - other enzymes	K01044	GO:0005615//extracellular space;GO:0005737//cytoplasm;GO:0005783//endoplasmic reticulum;GO:0005788//endoplasmic reticulum lumen;GO:0005811//lipid droplet;GO:0005829//cytosol	GO:0004771//sterol esterase activity;GO:0004806//triglyceride lipase activity;GO:0005515//protein binding;GO:0016787//hydrolase activity;GO:0047374//methylumbelliferyl-acetate deacetylase activity;GO:0052689//carboxylic ester hydrolase activity;GO:0080030//methyl indole-3-acetate esterase activity	GO:0002003//angiotensin maturation;GO:0006695//cholesterol biosynthetic process;GO:0006805//xenobiotic metabolic process;GO:0008203//cholesterol metabolic process;GO:0009636//response to toxic substance;GO:0010875//positive regulation of cholesterol efflux;GO:0010887//negative regulation of cholesterol storage;GO:0016042//lipid catabolic process;GO:0030855//epithelial cell differentiation;GO:0042…
ENSG00000120328	58	62	88	3	2	1	1.21	1.58	1.73	0.05	0.03	0.02	1.50667	0.0333333	-5.49825	6.65e-15	2.48e-14	PCDHB12	protocadherin beta 12 [Source:HGNC Symbol;Acc:HGNC:8683]	-	-	-	-	GO:0005886//plasma membrane;GO:0005887//integral component of plasma membrane;GO:0016020//membrane;GO:0016021//integral component of membrane	GO:0005509//calcium ion binding;GO:0005515//protein binding	GO:0007155//cell adhesion;GO:0007156//homophilic cell adhesion via plasma membrane adhesion molecules;GO:0007399//nervous system development
ENSG00000152377	476	531	626	7	7	7	7.3	8.38	8.08	0.25	0.09	0.19	7.92	0.176667	-5.4864	4.34e-79	7.08e-78	SPOCK1	SPARC (osteonectin), cwcv and kazal like domains proteoglycan 1 [Source:HGNC Symbol;Acc:HGNC:11251]	-	-	-	-	GO:0005576//extracellular region;GO:0005615//extracellular space;GO:0005737//cytoplasm;GO:0014069//postsynaptic density;GO:0016528//sarcoplasm;GO:0031594//neuromuscular junction;GO:0033268//node of Ranvier	GO:0004867//serine-type endopeptidase inhibitor activity;GO:0004869//cysteine-type endopeptidase inhibitor activity;GO:0005509//calcium ion binding;GO:0005515//protein binding;GO:0008191//metalloendopeptidase inhibitor activity	GO:0001558//regulation of cell growth;GO:0001764//neuron migration;GO:0007155//cell adhesion;GO:0007399//nervous system development;GO:0010812//negative regulation of cell-substrate adhesion;GO:0010951//negative regulation of endopeptidase activity;GO:0010977//negative regulation of neuron projection development;GO:0021953//central nervous system neuron differentiation;GO:0022008//neurogenesis
ENSG00000122691	59	67	104	2	2	3	2.74	3.57	4.84	0.07	0.07	0.11	3.71667	0.0833333	-5.47897	3.62e-16	1.43e-15	TWIST1	twist family bHLH transcription factor 1 [Source:HGNC Symbol;Acc:HGNC:12428]	Human Diseases	Cancers	ko05205//Proteoglycans in cancer	K09069	GO:0000785//chromatin;GO:0005634//nucleus;GO:0005654//nucleoplasm	GO:0000977//RNA polymerase II regulatory region sequence-specific DNA binding;GO:0000981//DNA-binding transcription factor activity, RNA polymerase II-specific;GO:0003677//DNA binding;GO:0003700//DNA-binding transcription factor activity;GO:0005515//protein binding;GO:0008134//transcription factor binding;GO:0019904//protein domain specific binding;GO:0042802//identical protein binding;GO:0042803…	GO:0000122//negative regulation of transcription by RNA polymerase II;GO:0001503//ossification;GO:0001649//osteoblast differentiation;GO:0001701//in utero embryonic development;GO:0001764//neuron migration;GO:0001843//neural tube closure;GO:0003180//aortic valve morphogenesis;GO:0003183//mitral valve morphogenesis;GO:0003203//endocardial cushion morphogenesis;GO:0003253//cardiac neural crest cell…
ENSG00000117600	19	12	35	1	1	0	0.28	0.18	0.43	0.01	0.01	0	0.296667	0.00666667	-5.47573	1.49e-05	3.31e-05	PLPPR4	phospholipid phosphatase related 4 [Source:HGNC Symbol;Acc:HGNC:23496]	-	-	-	-	GO:0005886//plasma membrane;GO:0005887//integral component of plasma membrane;GO:0016020//membrane;GO:0016021//integral component of membrane;GO:0098978//glutamatergic synapse;GO:0099061//integral component of postsynaptic density membrane	GO:0008195//phosphatidate phosphatase activity;GO:0016787//hydrolase activity;GO:0042577//lipid phosphatase activity	GO:0006644//phospholipid metabolic process;GO:0007165//signal transduction;GO:0007186//G protein-coupled receptor signaling pathway;GO:0007409//axonogenesis;GO:0046839//phospholipid dephosphorylation;GO:0048839//inner ear development
ENSG00000132718	227	229	268	4	5	9	3.1	3.12	3.07	0.05	0.06	0.1	3.09667	0.07	-5.46722	7.08e-46	6.49e-45	SYT11	synaptotagmin 11 [Source:HGNC Symbol;Acc:HGNC:19239]	-	-	-	-	GO:0001891//phagocytic cup;GO:0005737//cytoplasm;GO:0005764//lysosome;GO:0005765//lysosomal membrane;GO:0005768//endosome;GO:0005794//Golgi apparatus;GO:0005802//trans-Golgi network;GO:0005886//plasma membrane;GO:0005887//integral component of plasma membrane;GO:0008021//synaptic vesicle;GO:0014069//postsynaptic density;GO:0016020//membrane;GO:0016021//integral component of membrane;GO:0030054//c…	GO:0000149//SNARE binding;GO:0001786//phosphatidylserine binding;GO:0005509//calcium ion binding;GO:0005515//protein binding;GO:0005544//calcium-dependent phospholipid binding;GO:0030276//clathrin binding;GO:0031369//translation initiation factor binding;GO:0031625//ubiquitin protein ligase binding;GO:0042802//identical protein binding;GO:0046872//metal ion binding;GO:0048487//beta-tubulin binding	GO:0001778//plasma membrane repair;GO:0001818//negative regulation of cytokine production;GO:0006906//vesicle fusion;GO:0006914//autophagy;GO:0007612//learning;GO:0007613//memory;GO:0009611//response to wounding;GO:0014059//regulation of dopamine secretion;GO:0016192//vesicle-mediated transport;GO:0017156//calcium ion regulated exocytosis;GO:0017158//regulation of calcium ion-dependent exocytosis…
ENSG00000170214	26	28	29	0	2	0	0.73	0.79	0.69	0	0.05	0	0.736667	0.0166667	-5.46597	1.28e-06	3.07e-06	ADRA1B	adrenoceptor alpha 1B [Source:HGNC Symbol;Acc:HGNC:278]	Environmental Information Processing;Environmental Information Processing;Environmental Information Processing;Organismal Systems;Organismal Systems;Organismal Systems	Signaling molecules and interaction;Signal transduction;Signal transduction;Circulatory system;Circulatory system;Digestive system	ko04080//Neuroactive ligand-receptor interaction;ko04020//Calcium signaling pathway;ko04022//cGMP - PKG signaling pathway;ko04261//Adrenergic signaling in cardiomyocytes;ko04270//Vascular smooth muscle contraction;ko04970//Salivary secretion	K04136;K04136;K04136;K04136;K04136;K04136	GO:0005634//nucleus;GO:0005737//cytoplasm;GO:0005886//plasma membrane;GO:0005887//integral component of plasma membrane;GO:0005901//caveola;GO:0016020//membrane;GO:0016021//integral component of membrane;GO:0031965//nuclear membrane	GO:0004930//G protein-coupled receptor activity;GO:0004935//adrenergic receptor activity;GO:0004937//alpha1-adrenergic receptor activity;GO:0005515//protein binding;GO:0046982//protein heterodimerization activity	GO:0001996//positive regulation of heart rate by epinephrine-norepinephrine;GO:0006937//regulation of muscle contraction;GO:0007165//signal transduction;GO:0007186//G protein-coupled receptor signaling pathway;GO:0007188//adenylate cyclase-modulating G protein-coupled receptor signaling pathway;GO:0007200//phospholipase C-activating G protein-coupled receptor signaling pathway;GO:0007204//positiv…
ENSG00000038295	571	723	821	8	17	19	9.06	11.98	10.55	0.28	0.15	0.29	10.53	0.24	-5.45533	3.03e-109	7.16e-108	TLL1	tolloid like 1 [Source:HGNC Symbol;Acc:HGNC:11843]	-	-	-	-	GO:0005576//extracellular region;GO:0016020//membrane;GO:0016021//integral component of membrane	GO:0004222//metalloendopeptidase activity;GO:0005509//calcium ion binding;GO:0008233//peptidase activity;GO:0008237//metallopeptidase activity;GO:0008270//zinc ion binding;GO:0016787//hydrolase activity;GO:0046872//metal ion binding	GO:0001501//skeletal system development;GO:0006508//proteolysis;GO:0007275//multicellular organism development;GO:0022617//extracellular matrix disassembly;GO:0030154//cell differentiation;GO:0030199//collagen fibril organization
ENSG00000286235	0	0	12	0	0	0	0	0	0.13	0	0	0	0.0433333	0.001	-5.43741	0.0714427	0.1059	-	novel protein	-	-	-	-	GO:0005634//nucleus;GO:0005694//chromosome;GO:0016020//membrane;GO:0016021//integral component of membrane	GO:0000166//nucleotide binding;GO:0003677//DNA binding;GO:0003678//DNA helicase activity;GO:0005524//ATP binding;GO:0016780//phosphotransferase activity, for other substituted phosphate groups;GO:0016887//ATPase activity	GO:0008654//phospholipid biosynthetic process;GO:0032508//DNA duplex unwinding
ENSG00000197859	4	1	2	0	0	0	0.08	0.02	0.03	0	0	0	0.0433333	0.001	-5.43741	0.0786292	0.115573	ADAMTSL2	ADAMTS like 2 [Source:HGNC Symbol;Acc:HGNC:14631]	-	-	-	-	GO:0005576//extracellular region;GO:0031012//extracellular matrix	GO:0004222//metalloendopeptidase activity;GO:0005515//protein binding;GO:0050436//microfibril binding	GO:0006508//proteolysis;GO:0030198//extracellular matrix organization;GO:0030512//negative regulation of transforming growth factor beta receptor signaling pathway;GO:0060481//lobar bronchus epithelium development
ENSG00000189375	1	3	1	0	0	0	0.03	0.08	0.02	0	0	0	0.0433333	0.001	-5.43741	0.168236	0.230858	TBC1D28	TBC1 domain family member 28 [Source:HGNC Symbol;Acc:HGNC:26858]	-	-	-	-	-	GO:0005096//GTPase activator activity	GO:0006886//intracellular protein transport;GO:0090630//activation of GTPase activity
ENSG00000109047	0	2	3	0	0	0	0	0.06	0.07	0	0	0	0.0433333	0.001	-5.43741	0.23006	0.305582	RCVRN	recoverin [Source:HGNC Symbol;Acc:HGNC:9937]	Organismal Systems	Sensory system	ko04744//Phototransduction	K13764	GO:0001750//photoreceptor outer segment;GO:0001917//photoreceptor inner segment;GO:0016020//membrane;GO:0030425//dendrite;GO:0042995//cell projection;GO:0043204//perikaryon	GO:0005509//calcium ion binding;GO:0008048//calcium sensitive guanylate cyclase activator activity;GO:0046872//metal ion binding	GO:0007165//signal transduction;GO:0007601//visual perception;GO:0007602//phototransduction;GO:0031284//positive regulation of guanylate cyclase activity;GO:0050896//response to stimulus;GO:0051924//regulation of calcium ion transport
ENSG00000054983	2	1	1	0	0	0	0.08	0.02	0.03	0	0	0	0.0433333	0.001	-5.43741	0.247015	0.326092	GALC	galactosylceramidase [Source:HGNC Symbol;Acc:HGNC:4115]	Metabolism;Cellular Processes;Metabolism	Global and overview maps;Transport and catabolism;Lipid metabolism	ko01100//Metabolic pathways;ko04142//Lysosome;ko00600//Sphingolipid metabolism	K01202;K01202;K01202	GO:0005764//lysosome;GO:0043202//lysosomal lumen	GO:0003824//catalytic activity;GO:0004336//galactosylceramidase activity;GO:0016787//hydrolase activity;GO:0016798//hydrolase activity, acting on glycosyl bonds	GO:0006629//lipid metabolic process;GO:0006665//sphingolipid metabolic process;GO:0006683//galactosylceramide catabolic process;GO:0006687//glycosphingolipid metabolic process;GO:0008152//metabolic process;GO:0016042//lipid catabolic process;GO:0042552//myelination
ENSG00000178233	2	1	1	0	0	0	0.08	0.01	0.04	0	0	0	0.0433333	0.001	-5.43741	0.247015	0.326092	TMEM151B	transmembrane protein 151B [Source:HGNC Symbol;Acc:HGNC:21315]	-	-	-	-	GO:0016020//membrane;GO:0016021//integral component of membrane	-	-
ENSG00000182450	0	3	0	0	0	0	0	0.13	0	0	0	0	0.0433333	0.001	-5.43741	0.463602	0.565028	KCNK4	potassium two pore domain channel subfamily K member 4 [Source:HGNC Symbol;Acc:HGNC:6279]	-	-	-	-	GO:0005886//plasma membrane;GO:0005887//integral component of plasma membrane;GO:0016020//membrane;GO:0016021//integral component of membrane;GO:0034705//potassium channel complex	GO:0005244//voltage-gated ion channel activity;GO:0005267//potassium channel activity;GO:0022841//potassium ion leak channel activity;GO:0097604//temperature-gated cation channel activity;GO:0098782//mechanosensitived potassium channel activity	GO:0006811//ion transport;GO:0006813//potassium ion transport;GO:0007613//memory;GO:0019233//sensory perception of pain;GO:0030322//stabilization of membrane potential;GO:0034765//regulation of ion transmembrane transport;GO:0050951//sensory perception of temperature stimulus;GO:0050976//detection of mechanical stimulus involved in sensory perception of touch;GO:0071260//cellular response to mech…
ENSG00000285526	0	3	0	0	0	0	0	0.13	0	0	0	0	0.0433333	0.001	-5.43741	0.463602	0.565028	-	novel protein	-	-	-	-	GO:0016020//membrane	GO:0099106//ion channel regulator activity	GO:0043269//regulation of ion transport
ENSG00000243910	0	0	3	0	0	0	0	0	0.13	0	0	0	0.0433333	0.001	-5.43741	0.528003	0.630078	TUBA4B	tubulin alpha 4b [Source:HGNC Symbol;Acc:HGNC:18637]	Human Diseases;Human Diseases;Human Diseases;Cellular Processes;Cellular Processes;Cellular Processes;Cellular Processes	Neurodegenerative diseases;Neurodegenerative diseases;Infectious diseases;Transport and catabolism;Cellular community - eukaryotes;Cell growth and death;Cellular community - eukaryotes	ko05010//Alzheimer disease;ko05016//Huntington disease;ko05130//Pathogenic Escherichia coli infection;ko04145//Phagosome;ko04530//Tight junction;ko04210//Apoptosis;ko04540//Gap junction	K07374;K07374;K07374;K07374;K07374;K07374;K07374	GO:0005575//cellular_component;GO:0005737//cytoplasm;GO:0005856//cytoskeleton;GO:0005874//microtubule	GO:0000166//nucleotide binding;GO:0003674//molecular_function;GO:0003924//GTPase activity;GO:0005200//structural constituent of cytoskeleton;GO:0005525//GTP binding	GO:0000226//microtubule cytoskeleton organization;GO:0000278//mitotic cell cycle;GO:0007017//microtubule-based process;GO:0008150//biological_process
ENSG00000179673	2	0	0	0	0	0	0.13	0	0	0	0	0	0.0433333	0.001	-5.43741	0.604463	0.703427	RPRML	reprimo like [Source:HGNC Symbol;Acc:HGNC:32422]	-	-	-	-	GO:0016020//membrane;GO:0016021//integral component of membrane	-	-
ENSG00000285508	2	0	0	0	0	0	0.13	0	0	0	0	0	0.0433333	0.001	-5.43741	0.604463	0.703427	-	novel protein	-	-	-	-	GO:0016020//membrane;GO:0016021//integral component of membrane	-	-
ENSG00000185527	1	0	1	0	0	0	0.07	0	0.06	0	0	0	0.0433333	0.001	-5.43741	0.605718	0.703863	PDE6G	phosphodiesterase 6G [Source:HGNC Symbol;Acc:HGNC:8789]	Metabolism;Metabolism;Organismal Systems	Global and overview maps;Nucleotide metabolism;Sensory system	ko01100//Metabolic pathways;ko00230//Purine metabolism;ko04744//Phototransduction	K13759;K13759;K13759	GO:0005886//plasma membrane;GO:0042622//photoreceptor outer segment membrane;GO:0097381//photoreceptor disc membrane	GO:0004114//3',5'-cyclic-nucleotide phosphodiesterase activity;GO:0004857//enzyme inhibitor activity;GO:0005515//protein binding;GO:0016787//hydrolase activity;GO:0030507//spectrin binding;GO:0030553//cGMP binding;GO:0047555//3',5'-cyclic-GMP phosphodiesterase activity	GO:0000187//activation of MAPK activity;GO:0007223//Wnt signaling pathway, calcium modulating pathway;GO:0007601//visual perception;GO:0016056//rhodopsin mediated signaling pathway;GO:0022400//regulation of rhodopsin mediated signaling pathway;GO:0043086//negative regulation of catalytic activity;GO:0045742//positive regulation of epidermal growth factor receptor signaling pathway;GO:0045745//pos…
ENSG00000171054	0	0	2	0	0	0	0	0	0.13	0	0	0	0.0433333	0.001	-5.43741	0.64679	0.740171	OR13H1	olfactory receptor family 13 subfamily H member 1 [Source:HGNC Symbol;Acc:HGNC:14755]	Organismal Systems	Sensory system	ko04740//Olfactory transduction	K04257	GO:0005886//plasma membrane;GO:0016020//membrane;GO:0016021//integral component of membrane	GO:0004930//G protein-coupled receptor activity;GO:0004984//olfactory receptor activity	GO:0007165//signal transduction;GO:0007186//G protein-coupled receptor signaling pathway;GO:0007608//sensory perception of smell;GO:0050896//response to stimulus;GO:0050911//detection of chemical stimulus involved in sensory perception of smell
ENSG00000131097	0	0	1	0	0	0	0	0	0.13	0	0	0	0.0433333	0.001	-5.43741	0.785847	0.8468	HIGD1B	HIG1 hypoxia inducible domain family member 1B [Source:HGNC Symbol;Acc:HGNC:24318]	-	-	-	-	GO:0005739//mitochondrion;GO:0016020//membrane;GO:0016021//integral component of membrane	-	GO:0097250//mitochondrial respiratory chain supercomplex assembly
ENSG00000188820	0	1	0	0	0	0	0	0.13	0	0	0	0	0.0433333	0.001	-5.43741	0.785847	0.8468	CALHM6	calcium homeostasis modulator family member 6 [Source:HGNC Symbol;Acc:HGNC:33391]	-	-	-	-	GO:0005887//integral component of plasma membrane;GO:0016020//membrane;GO:0016021//integral component of membrane	GO:0005261//cation channel activity;GO:0005515//protein binding	GO:0006811//ion transport;GO:0034220//ion transmembrane transport;GO:0098655//cation transmembrane transport
ENSG00000221923	0	1	0	0	0	0	0	0.13	0	0	0	0	0.0433333	0.001	-5.43741	0.785847	0.8468	ZNF880	zinc finger protein 880 [Source:HGNC Symbol;Acc:HGNC:37249]	Human Diseases	Infectious diseases	ko05168//Herpes simplex infection	K09228	GO:0005634//nucleus	GO:0000978//RNA polymerase II proximal promoter sequence-specific DNA binding;GO:0000981//DNA-binding transcription factor activity, RNA polymerase II-specific;GO:0046872//metal ion binding	GO:0006355//regulation of transcription, DNA-templated;GO:0006357//regulation of transcription by RNA polymerase II
ENSG00000267978	1	0	0	0	0	0	0.13	0	0	0	0	0	0.0433333	0.001	-5.43741	0.785847	0.8468	MAGEA9B	MAGE family member A9B [Source:HGNC Symbol;Acc:HGNC:31909]	-	-	-	-	GO:0005575//cellular_component	GO:0003674//molecular_function;GO:0005515//protein binding	GO:0008150//biological_process
ENSG00000272897	0	1	0	0	0	0	0	0.13	0	0	0	0	0.0433333	0.001	-5.43741	0.785847	0.8468	-	novel protein	Metabolism;Metabolism;Genetic Information Processing	Global and overview maps;Metabolism of cofactors and vitamins;Folding, sorting and degradation	ko01100//Metabolic pathways;ko00730//Thiamine metabolism;ko04122//Sulfur relay system	K04487;K04487;K04487	GO:0005634//nucleus;GO:0005739//mitochondrion;GO:0005829//cytosol	GO:0003824//catalytic activity;GO:0030170//pyridoxal phosphate binding;GO:0031071//cysteine desulfurase activity	GO:0016226//iron-sulfur cluster assembly;GO:0044571//[2Fe-2S] cluster assembly
ENSG00000105246	117	130	136	3	2	5	7.15	7.94	6.97	0.15	0.1	0.26	7.35333	0.17	-5.43479	1.2e-25	6.56e-25	EBI3	Epstein-Barr virus induced 3 [Source:HGNC Symbol;Acc:HGNC:3129]	-	-	-	-	GO:0005576//extracellular region;GO:0005615//extracellular space;GO:0005788//endoplasmic reticulum lumen;GO:0005886//plasma membrane;GO:0009897//external side of plasma membrane;GO:0016020//membrane;GO:0043235//receptor complex	GO:0004896//cytokine receptor activity;GO:0005125//cytokine activity;GO:0005515//protein binding;GO:0017046//peptide hormone binding;GO:0019955//cytokine binding	GO:0006959//humoral immune response;GO:0019221//cytokine-mediated signaling pathway;GO:0032729//positive regulation of interferon-gamma production;GO:0033210//leptin-mediated signaling pathway;GO:0042088//T-helper 1 type immune response;GO:0046641//positive regulation of alpha-beta T cell proliferation;GO:0070106//interleukin-27-mediated signaling pathway;GO:0070757//interleukin-35-mediated signa…
ENSG00000120211	108	81	108	2	3	3	3.92	2.93	3.28	0.06	0.09	0.09	3.37667	0.08	-5.39946	3.19e-20	1.46e-19	INSL4	insulin like 4 [Source:HGNC Symbol;Acc:HGNC:6087]	-	-	-	-	GO:0005576//extracellular region;GO:0005615//extracellular space	GO:0005102//signaling receptor binding;GO:0005159//insulin-like growth factor receptor binding;GO:0005179//hormone activity	GO:0007165//signal transduction;GO:0007267//cell-cell signaling;GO:1901384//positive regulation of chorionic trophoblast cell proliferation
ENSG00000134830	64	88	81	5	6	2	1.24	1.96	1.44	0.04	0.05	0.02	1.54667	0.0366667	-5.39855	2.15e-17	8.9e-17	C5AR2	complement component 5a receptor 2 [Source:HGNC Symbol;Acc:HGNC:4527]	-	-	-	-	GO:0005886//plasma membrane;GO:0009925//basal plasma membrane;GO:0016020//membrane;GO:0016021//integral component of membrane;GO:0045177//apical part of cell	GO:0004875//complement receptor activity;GO:0004878//complement component C5a receptor activity;GO:0004930//G protein-coupled receptor activity;GO:0005515//protein binding	GO:0002430//complement receptor mediated signaling pathway;GO:0006935//chemotaxis;GO:0006954//inflammatory response;GO:0007165//signal transduction;GO:0007186//G protein-coupled receptor signaling pathway;GO:0007200//phospholipase C-activating G protein-coupled receptor signaling pathway;GO:0007204//positive regulation of cytosolic calcium ion concentration;GO:0030449//regulation of complement ac…
ENSG00000121966	1100	1103	1267	24	35	33	46.55	46.59	44.89	0.85	1.27	1.17	46.01	1.09667	-5.39075	1.27e-195	7.23e-194	CXCR4	C-X-C motif chemokine receptor 4 [Source:HGNC Symbol;Acc:HGNC:2561]	Human Diseases;Environmental Information Processing;Environmental Information Processing;Cellular Processes;Human Diseases;Human Diseases;Cellular Processes;Organismal Systems;Organismal Systems;Organismal Systems;Organismal Systems;Environmental Information Processing	Cancers;Signaling molecules and interaction;Signal transduction;Transport and catabolism;Infectious diseases;Infectious disease: viral;Cell motility;Immune system;Development;Immune system;Immune system;Signaling molecules and interaction	ko05200//Pathways in cancer;ko04060//Cytokine-cytokine receptor interaction;ko04020//Calcium signaling pathway;ko04144//Endocytosis;ko05163//Human cytomegalovirus infection;ko05170//Human immunodeficiency virus 1 infection;ko04810//Regulation of actin cytoskeleton;ko04062//Chemokine signaling pathway;ko04360//Axon guidance;ko04672//Intestinal immune network for IgA production;ko04670//Leukocyte t…	K04189;K04189;K04189;K04189;K04189;K04189;K04189;K04189;K04189;K04189;K04189;K04189	GO:0005634//nucleus;GO:0005737//cytoplasm;GO:0005764//lysosome;GO:0005768//endosome;GO:0005769//early endosome;GO:0005770//late endosome;GO:0005886//plasma membrane;GO:0009897//external side of plasma membrane;GO:0009986//cell surface;GO:0016020//membrane;GO:0016021//integral component of membrane;GO:0030054//cell junction;GO:0031252//cell leading edge;GO:0031410//cytoplasmic vesicle;GO:0032991//…	GO:0001618//virus receptor activity;GO:0003779//actin binding;GO:0004930//G protein-coupled receptor activity;GO:0004950//chemokine receptor activity;GO:0005515//protein binding;GO:0015026//coreceptor activity;GO:0016493//C-C chemokine receptor activity;GO:0016494//C-X-C chemokine receptor activity;GO:0019955//cytokine binding;GO:0019957//C-C chemokine binding;GO:0031625//ubiquitin protein ligase…	GO:0000187//activation of MAPK activity;GO:0001666//response to hypoxia;GO:0001764//neuron migration;GO:0002064//epithelial cell development;GO:0002407//dendritic cell chemotaxis;GO:0006915//apoptotic process;GO:0006935//chemotaxis;GO:0006954//inflammatory response;GO:0006955//immune response;GO:0007165//signal transduction;GO:0007186//G protein-coupled receptor signaling pathway;GO:0007204//posi…
ENSG00000128713	55	45	49	2	2	0	2.28	1.87	1.71	0.07	0.07	0	1.95333	0.0466667	-5.3874	5.21e-11	1.62e-10	HOXD11	homeobox D11 [Source:HGNC Symbol;Acc:HGNC:5134]	-	-	-	-	GO:0000785//chromatin;GO:0005634//nucleus;GO:0005654//nucleoplasm	GO:0000978//RNA polymerase II proximal promoter sequence-specific DNA binding;GO:0000981//DNA-binding transcription factor activity, RNA polymerase II-specific;GO:0003677//DNA binding;GO:1990837//sequence-specific double-stranded DNA binding	GO:0001658//branching involved in ureteric bud morphogenesis;GO:0006355//regulation of transcription, DNA-templated;GO:0006357//regulation of transcription by RNA polymerase II;GO:0007275//multicellular organism development;GO:0009953//dorsal/ventral pattern formation;GO:0048856//anatomical structure development
ENSG00000053108	470	427	505	1	6	5	9.4	9.53	7.83	0.01	0.41	0.22	8.92	0.213333	-5.38586	3.8e-57	4.28e-56	FSTL4	follistatin like 4 [Source:HGNC Symbol;Acc:HGNC:21389]	-	-	-	-	GO:0005576//extracellular region;GO:0030141//secretory granule	GO:0005509//calcium ion binding;GO:0005515//protein binding;GO:0046872//metal ion binding;GO:0048403//brain-derived neurotrophic factor binding	GO:0007275//multicellular organism development;GO:0030154//cell differentiation;GO:0031549//negative regulation of brain-derived neurotrophic factor receptor signaling pathway;GO:0048670//regulation of collateral sprouting;GO:0048671//negative regulation of collateral sprouting;GO:0061000//negative regulation of dendritic spine development
ENSG00000179869	46	43	40	0	3	2	0.65	0.6	0.84	0	0.04	0.01	0.696667	0.0166667	-5.38543	2.71e-10	8.14e-10	ABCA13	ATP binding cassette subfamily A member 13 [Source:HGNC Symbol;Acc:HGNC:14638]	Environmental Information Processing	Membrane transport	ko02010//ABC transporters	K05647	GO:0005886//plasma membrane;GO:0016020//membrane;GO:0016021//integral component of membrane;GO:0030659//cytoplasmic vesicle membrane;GO:0030667//secretory granule membrane;GO:0031410//cytoplasmic vesicle;GO:0035577//azurophil granule membrane;GO:0043231//intracellular membrane-bounded organelle;GO:0097708//intracellular vesicle	GO:0000166//nucleotide binding;GO:0005319//lipid transporter activity;GO:0005524//ATP binding;GO:0042626//ATPase activity, coupled to transmembrane movement of substances	GO:0006869//lipid transport;GO:0032376//positive regulation of cholesterol transport;GO:0035627//ceramide transport;GO:0043312//neutrophil degranulation;GO:0055085//transmembrane transport;GO:1900244//positive regulation of synaptic vesicle endocytosis
ENSG00000147100	66	48	58	1	2	1	1.17	0.9	0.85	0.01	0.04	0.02	0.973333	0.0233333	-5.38247	5e-12	1.64e-11	SLC16A2	solute carrier family 16 member 2 [Source:HGNC Symbol;Acc:HGNC:10923]	Organismal Systems	Endocrine system	ko04919//Thyroid hormone signaling pathway	K08231	GO:0005886//plasma membrane;GO:0005887//integral component of plasma membrane;GO:0016020//membrane;GO:0016021//integral component of membrane;GO:0016324//apical plasma membrane	GO:0005215//transporter activity;GO:0008028//monocarboxylic acid transmembrane transporter activity;GO:0015171//amino acid transmembrane transporter activity;GO:0015293//symporter activity;GO:0015349//thyroid hormone transmembrane transporter activity;GO:0022857//transmembrane transporter activity	GO:0006520//cellular amino acid metabolic process;GO:0015718//monocarboxylic acid transport;GO:0042403//thyroid hormone metabolic process;GO:0043252//sodium-independent organic anion transport;GO:0055085//transmembrane transport;GO:0070327//thyroid hormone transport;GO:0089718//amino acid import across plasma membrane;GO:2000178//negative regulation of neural precursor cell proliferation
ENSG00000157680	49	50	61	0	2	0	0.27	0.28	0.28	0	0.02	0	0.276667	0.00666667	-5.37504	2.59e-09	7.36e-09	DGKI	diacylglycerol kinase iota [Source:HGNC Symbol;Acc:HGNC:2855]	Metabolism;Environmental Information Processing;Human Diseases;Environmental Information Processing;Metabolism;Metabolism	Global and overview maps;Signal transduction;Cancers;Signal transduction;Lipid metabolism;Lipid metabolism	ko01100//Metabolic pathways;ko04072//Phospholipase D signaling pathway;ko05231//Choline metabolism in cancer;ko04070//Phosphatidylinositol signaling system;ko00564//Glycerophospholipid metabolism;ko00561//Glycerolipid metabolism	K00901;K00901;K00901;K00901;K00901;K00901	GO:0005634//nucleus;GO:0005737//cytoplasm;GO:0005829//cytosol;GO:0005886//plasma membrane;GO:0008021//synaptic vesicle;GO:0014069//postsynaptic density;GO:0016020//membrane;GO:0030054//cell junction;GO:0030424//axon;GO:0030425//dendrite;GO:0030672//synaptic vesicle membrane;GO:0031410//cytoplasmic vesicle;GO:0032045//guanyl-nucleotide exchange factor complex;GO:0032991//protein-containing complex…	GO:0000166//nucleotide binding;GO:0003951//NAD+ kinase activity;GO:0004143//diacylglycerol kinase activity;GO:0005095//GTPase inhibitor activity;GO:0005515//protein binding;GO:0005524//ATP binding;GO:0016301//kinase activity;GO:0016740//transferase activity;GO:0031267//small GTPase binding;GO:0046872//metal ion binding	GO:0006654//phosphatidic acid biosynthetic process;GO:0007165//signal transduction;GO:0007205//protein kinase C-activating G protein-coupled receptor signaling pathway;GO:0007269//neurotransmitter secretion;GO:0016310//phosphorylation;GO:0030168//platelet activation;GO:0034260//negative regulation of GTPase activity;GO:0035556//intracellular signal transduction;GO:0043087//regulation of GTPase ac…
ENSG00000146151	8	10	9	0	1	0	0.27	0.34	0.22	0	0.02	0	0.276667	0.00666667	-5.37504	0.0010336	0.00194361	HMGCLL1	3-hydroxymethyl-3-methylglutaryl-CoA lyase like 1 [Source:HGNC Symbol;Acc:HGNC:21359]	Metabolism;Cellular Processes;Metabolism;Metabolism;Metabolism	Global and overview maps;Transport and catabolism;Amino acid metabolism;Carbohydrate metabolism;Lipid metabolism	ko01100//Metabolic pathways;ko04146//Peroxisome;ko00280//Valine, leucine and isoleucine degradation;ko00650//Butanoate metabolism;ko00072//Synthesis and degradation of ketone bodies	K01640;K01640;K01640;K01640;K01640	GO:0005737//cytoplasm;GO:0005783//endoplasmic reticulum;GO:0005789//endoplasmic reticulum membrane;GO:0005829//cytosol;GO:0016020//membrane;GO:0048471//perinuclear region of cytoplasm	GO:0003824//catalytic activity;GO:0004419//hydroxymethylglutaryl-CoA lyase activity;GO:0016829//lyase activity;GO:0016833//oxo-acid-lyase activity;GO:0046872//metal ion binding	GO:0006552//leucine catabolic process;GO:0006629//lipid metabolic process;GO:0046951//ketone body biosynthetic process
ENSG00000113721	22	23	35	0	3	0	0.39	0.49	0.36	0	0.03	0	0.413333	0.01	-5.36923	9.59e-07	2.32e-06	PDGFRB	platelet derived growth factor receptor beta [Source:HGNC Symbol;Acc:HGNC:8804]	Human Diseases;Environmental Information Processing;Human Diseases;Environmental Information Processing;Environmental Information Processing;Environmental Information Processing;Environmental Information Processing;Environmental Information Processing;Cellular Processes;Cellular Processes;Human Diseases;Environmental Information Processing;Human Diseases;Human Diseases;Cellular Processes;Human Di…	Cancers;Signal transduction;Infectious diseases;Signal transduction;Signal transduction;Signal transduction;Signal transduction;Signal transduction;Cell motility;Cellular community - eukaryotes;Cancers;Signal transduction;Cancers;Cancers;Cellular community - eukaryotes;Drug resistance;Cancers;Cancers;Cancers	ko05200//Pathways in cancer;ko04151//PI3K-Akt signaling pathway;ko05165//Human papillomavirus infection;ko04010//MAPK signaling pathway;ko04020//Calcium signaling pathway;ko04014//Ras signaling pathway;ko04072//Phospholipase D signaling pathway;ko04015//Rap1 signaling pathway;ko04810//Regulation of actin cytoskeleton;ko04510//Focal adhesion;ko05206//MicroRNAs in cancer;ko04630//Jak-STAT signaling…	K05089;K05089;K05089;K05089;K05089;K05089;K05089;K05089;K05089;K05089;K05089;K05089;K05089;K05089;K05089;K05089;K05089;K05089;K05089	GO:0005634//nucleus;GO:0005737//cytoplasm;GO:0005764//lysosome;GO:0005794//Golgi apparatus;GO:0005886//plasma membrane;GO:0005887//integral component of plasma membrane;GO:0005925//focal adhesion;GO:0009986//cell surface;GO:0016020//membrane;GO:0016021//integral component of membrane;GO:0016324//apical plasma membrane;GO:0031226//intrinsic component of plasma membrane;GO:0031410//cytoplasmic vesi…	GO:0000166//nucleotide binding;GO:0004672//protein kinase activity;GO:0004713//protein tyrosine kinase activity;GO:0004714//transmembrane receptor protein tyrosine kinase activity;GO:0004992//platelet activating factor receptor activity;GO:0005017//platelet-derived growth factor-activated receptor activity;GO:0005019//platelet-derived growth factor beta-receptor activity;GO:0005102//signaling rec…	GO:0000165//MAPK cascade;GO:0006024//glycosaminoglycan biosynthetic process;GO:0006468//protein phosphorylation;GO:0006935//chemotaxis;GO:0007165//signal transduction;GO:0007169//transmembrane receptor protein tyrosine kinase signaling pathway;GO:0007186//G protein-coupled receptor signaling pathway;GO:0007275//multicellular organism development;GO:0007568//aging;GO:0008284//positive regulation o…
ENSG00000177839	20	31	43	0	1	4	0.32	1.41	0.72	0	0.01	0.05	0.816667	0.02	-5.35168	1.44e-07	3.68e-07	PCDHB9	protocadherin beta 9 [Source:HGNC Symbol;Acc:HGNC:8694]	-	-	-	-	GO:0005886//plasma membrane;GO:0005887//integral component of plasma membrane;GO:0016020//membrane;GO:0016021//integral component of membrane;GO:0045202//synapse	GO:0005509//calcium ion binding	GO:0007155//cell adhesion;GO:0007156//homophilic cell adhesion via plasma membrane adhesion molecules;GO:0007268//chemical synaptic transmission;GO:0007416//synapse assembly;GO:0016339//calcium-dependent cell-cell adhesion via plasma membrane cell adhesion molecules
ENSG00000198053	125	129	160	4	4	3	2.23	2.29	2.41	0.06	0.06	0.05	2.31	0.0566667	-5.34925	8.37e-28	4.91e-27	SIRPA	signal regulatory protein alpha [Source:HGNC Symbol;Acc:HGNC:9662]	Organismal Systems	Development	ko04380//Osteoclast differentiation	K06551	GO:0005886//plasma membrane;GO:0005887//integral component of plasma membrane;GO:0009986//cell surface;GO:0016020//membrane;GO:0016021//integral component of membrane;GO:0070062//extracellular exosome;GO:0070821//tertiary granule membrane;GO:0101003//ficolin-1-rich granule membrane	GO:0017124//SH3 domain binding;GO:0019903//protein phosphatase binding;GO:0030695//GTPase regulator activity;GO:0086080//protein binding involved in heterotypic cell-cell adhesion;GO:0098632//cell-cell adhesion mediator activity;GO:1990405//protein antigen binding;GO:1990782//protein tyrosine kinase binding	GO:0001933//negative regulation of protein phosphorylation;GO:0007155//cell adhesion;GO:0010468//regulation of gene expression;GO:0016477//cell migration;GO:0032649//regulation of interferon-gamma production;GO:0032651//regulation of interleukin-1 beta production;GO:0032675//regulation of interleukin-6 production;GO:0032680//regulation of tumor necrosis factor production;GO:0032688//negative regu…
ENSG00000144810	175	225	286	8	8	9	3.89	5.17	6.79	0.13	0.16	0.1	5.28333	0.13	-5.34486	2.08e-44	1.85e-43	COL8A1	collagen type VIII alpha 1 chain [Source:HGNC Symbol;Acc:HGNC:2215]	-	-	-	-	GO:0005576//extracellular region;GO:0005581//collagen trimer;GO:0005591//collagen type VIII trimer;GO:0005604//basement membrane;GO:0005615//extracellular space;GO:0005788//endoplasmic reticulum lumen;GO:0031012//extracellular matrix;GO:0062023//collagen-containing extracellular matrix	GO:0005201//extracellular matrix structural constituent;GO:0005515//protein binding;GO:0030020//extracellular matrix structural constituent conferring tensile strength	GO:0001525//angiogenesis;GO:0007155//cell adhesion;GO:0010811//positive regulation of cell-substrate adhesion;GO:0030198//extracellular matrix organization;GO:0030199//collagen fibril organization;GO:0035987//endodermal cell differentiation;GO:0048593//camera-type eye morphogenesis;GO:0050673//epithelial cell proliferation
ENSG00000179046	92	101	113	3	4	2	4.03	4.1	3.92	0.09	0.14	0.07	4.01667	0.1	-5.32793	1.57e-21	7.5e-21	TRIML2	tripartite motif family like 2 [Source:HGNC Symbol;Acc:HGNC:26378]	-	-	-	-	GO:0005654//nucleoplasm;GO:0005737//cytoplasm;GO:0005829//cytosol	GO:0005515//protein binding;GO:0008270//zinc ion binding;GO:0016740//transferase activity;GO:0019901//protein kinase binding;GO:0042802//identical protein binding;GO:0042803//protein homodimerization activity;GO:0061630//ubiquitin protein ligase activity	GO:0000209//protein polyubiquitination;GO:0010033//response to organic substance;GO:0010468//regulation of gene expression;GO:0010508//positive regulation of autophagy;GO:0016567//protein ubiquitination;GO:0032526//response to retinoic acid;GO:0032880//regulation of protein localization;GO:0043123//positive regulation of I-kappaB kinase/NF-kappaB signaling;GO:0045087//innate immune response;GO:00…
ENSG00000106689	49	60	59	1	2	1	1.45	1.92	1.83	0.05	0.05	0.03	1.73333	0.0433333	-5.32193	5.93e-12	1.94e-11	LHX2	LIM homeobox 2 [Source:HGNC Symbol;Acc:HGNC:6594]	-	-	-	-	GO:0000785//chromatin;GO:0005634//nucleus	GO:0000977//RNA polymerase II regulatory region sequence-specific DNA binding;GO:0000978//RNA polymerase II proximal promoter sequence-specific DNA binding;GO:0000981//DNA-binding transcription factor activity, RNA polymerase II-specific;GO:0001228//DNA-binding transcription activator activity, RNA polymerase II-specific;GO:0003677//DNA binding;GO:0003682//chromatin binding;GO:0005515//protein bi…	GO:0001843//neural tube closure;GO:0001942//hair follicle development;GO:0006355//regulation of transcription, DNA-templated;GO:0006357//regulation of transcription by RNA polymerase II;GO:0007399//nervous system development;GO:0007411//axon guidance;GO:0007420//brain development;GO:0007498//mesoderm development;GO:0009953//dorsal/ventral pattern formation;GO:0021537//telencephalon development;GO…
ENSG00000168658	0	4	1	0	0	0	0	0.1	0.02	0	0	0	0.04	0.001	-5.32193	0.216339	0.289624	VWA3B	von Willebrand factor A domain containing 3B [Source:HGNC Symbol;Acc:HGNC:28385]	-	-	-	-	GO:0005654//nucleoplasm;GO:0005737//cytoplasm;GO:0005829//cytosol	-	-
ENSG00000178997	0	4	1	0	0	0	0	0.1	0.02	0	0	0	0.04	0.001	-5.32193	0.216339	0.289624	EXD1	exonuclease 3'-5' domain containing 1 [Source:HGNC Symbol;Acc:HGNC:28507]	-	-	-	-	GO:0005737//cytoplasm;GO:0043186//P granule;GO:1990923//PET complex	GO:0003676//nucleic acid binding;GO:0003723//RNA binding;GO:0005515//protein binding;GO:0008408//3'-5' exonuclease activity;GO:0042803//protein homodimerization activity	GO:0006139//nucleobase-containing compound metabolic process;GO:0031047//gene silencing by RNA;GO:0034587//piRNA metabolic process;GO:0051321//meiotic cell cycle;GO:0090305//nucleic acid phosphodiester bond hydrolysis
ENSG00000162365	0	0	5	0	0	0	0	0	0.12	0	0	0	0.04	0.001	-5.32193	0.321814	0.411824	CYP4A22	cytochrome P450 family 4 subfamily A member 22 [Source:HGNC Symbol;Acc:HGNC:20575]	Metabolism;Organismal Systems;Organismal Systems;Organismal Systems;Metabolism;Metabolism;Metabolism	Global and overview maps;Circulatory system;Sensory system;Endocrine system;Lipid metabolism;Metabolism of cofactors and vitamins;Lipid metabolism	ko01100//Metabolic pathways;ko04270//Vascular smooth muscle contraction;ko04750//Inflammatory mediator regulation of TRP channels;ko03320//PPAR signaling pathway;ko00590//Arachidonic acid metabolism;ko00830//Retinol metabolism;ko00071//Fatty acid degradation	K07425;K07425;K07425;K07425;K07425;K07425;K07425	GO:0005615//extracellular space;GO:0005783//endoplasmic reticulum;GO:0005789//endoplasmic reticulum membrane;GO:0016020//membrane;GO:0016021//integral component of membrane;GO:0043231//intracellular membrane-bounded organelle	GO:0004497//monooxygenase activity;GO:0005506//iron ion binding;GO:0008391//arachidonic acid monooxygenase activity;GO:0016491//oxidoreductase activity;GO:0016705//oxidoreductase activity, acting on paired donors, with incorporation or reduction of molecular oxygen;GO:0018685//alkane 1-monooxygenase activity;GO:0020037//heme binding;GO:0046872//metal ion binding;GO:0102033//fatty acid omega-hydro…	GO:0001822//kidney development;GO:0002933//lipid hydroxylation;GO:0019369//arachidonic acid metabolic process;GO:0043651//linoleic acid metabolic process;GO:0046456//icosanoid biosynthetic process;GO:0048252//lauric acid metabolic process;GO:0055114//oxidation-reduction process
ENSG00000132517	0	4	0	0	0	0	0	0.12	0	0	0	0	0.04	0.001	-5.32193	0.347167	0.440609	SLC52A1	solute carrier family 52 member 1 [Source:HGNC Symbol;Acc:HGNC:30225]	-	-	-	-	GO:0005886//plasma membrane;GO:0005887//integral component of plasma membrane;GO:0016020//membrane;GO:0016021//integral component of membrane	GO:0001618//virus receptor activity;GO:0005515//protein binding;GO:0032217//riboflavin transmembrane transporter activity	GO:0006771//riboflavin metabolic process;GO:0032218//riboflavin transport;GO:0046718//viral entry into host cell
ENSG00000189320	1	2	0	0	0	0	0.04	0.08	0	0	0	0	0.04	0.001	-5.32193	0.403758	0.502402	FAM180A	family with sequence similarity 180 member A [Source:HGNC Symbol;Acc:HGNC:33773]	-	-	-	-	GO:0005576//extracellular region	-	-
ENSG00000169777	0	1	2	0	0	0	0	0.02	0.1	0	0	0	0.04	0.001	-5.32193	0.447266	0.547662	TAS2R1	taste 2 receptor member 1 [Source:HGNC Symbol;Acc:HGNC:14909]	Organismal Systems	Sensory system	ko04742//Taste transduction	K08474	GO:0005886//plasma membrane;GO:0016020//membrane;GO:0016021//integral component of membrane	GO:0004930//G protein-coupled receptor activity;GO:0008527//taste receptor activity;GO:0033038//bitter taste receptor activity	GO:0001580//detection of chemical stimulus involved in sensory perception of bitter taste;GO:0007165//signal transduction;GO:0007186//G protein-coupled receptor signaling pathway;GO:0050896//response to stimulus;GO:0050909//sensory perception of taste
ENSG00000138483	1	1	0	0	0	0	0.06	0.06	0	0	0	0	0.04	0.001	-5.32193	0.576163	0.676115	CCDC54	coiled-coil domain containing 54 [Source:HGNC Symbol;Acc:HGNC:30703]	-	-	-	-	-	-	-
ENSG00000173728	1	1	0	0	0	0	0.06	0.06	0	0	0	0	0.04	0.001	-5.32193	0.576163	0.676115	C1orf100	chromosome 1 open reading frame 100 [Source:HGNC Symbol;Acc:HGNC:30435]	-	-	-	-	-	-	-
ENSG00000128276	2	0	0	0	0	0	0.12	0	0	0	0	0	0.04	0.001	-5.32193	0.604463	0.703427	RFPL3	ret finger protein like 3 [Source:HGNC Symbol;Acc:HGNC:9980]	-	-	-	-	GO:0000785//chromatin;GO:0005634//nucleus;GO:0005654//nucleoplasm;GO:0005737//cytoplasm	GO:0004842//ubiquitin-protein transferase activity;GO:0005515//protein binding;GO:0046872//metal ion binding	GO:0016032//viral process;GO:0016567//protein ubiquitination;GO:0045893//positive regulation of transcription, DNA-templated
ENSG00000275553	2	0	0	0	0	0	0.12	0	0	0	0	0	0.04	0.001	-5.32193	0.604463	0.703427	ELOA3CP	elongin A3 family member C, pseudogene [Source:HGNC Symbol;Acc:HGNC:52410]	-	-	-	-	GO:0005634//nucleus;GO:0070449//elongin complex	-	GO:0006368//transcription elongation from RNA polymerase II promoter
ENSG00000283740	2	0	0	0	0	0	0.12	0	0	0	0	0	0.04	0.001	-5.32193	0.604463	0.703427	TAF11L11	TATA-box binding protein associated factor 11 like 11 [Source:HGNC Symbol;Acc:HGNC:53854]	Genetic Information Processing	Transcription	ko03022//Basal transcription factors	K03135	GO:0005634//nucleus;GO:0005669//transcription factor TFIID complex	GO:0003713//transcription coactivator activity;GO:0008134//transcription factor binding;GO:0046982//protein heterodimerization activity	GO:0006367//transcription initiation from RNA polymerase II promoter;GO:0045893//positive regulation of transcription, DNA-templated;GO:0051123//RNA polymerase II preinitiation complex assembly
ENSG00000172640	0	0	2	0	0	0	0	0	0.12	0	0	0	0.04	0.001	-5.32193	0.64679	0.740171	OR10AD1	olfactory receptor family 10 subfamily AD member 1 [Source:HGNC Symbol;Acc:HGNC:14819]	Organismal Systems	Sensory system	ko04740//Olfactory transduction	K04257	GO:0005886//plasma membrane;GO:0016020//membrane;GO:0016021//integral component of membrane	GO:0004930//G protein-coupled receptor activity;GO:0004984//olfactory receptor activity	GO:0007165//signal transduction;GO:0007186//G protein-coupled receptor signaling pathway;GO:0007608//sensory perception of smell;GO:0050896//response to stimulus;GO:0050911//detection of chemical stimulus involved in sensory perception of smell
ENSG00000128218	1	0	0	0	0	0	0.12	0	0	0	0	0	0.04	0.001	-5.32193	0.785847	0.8468	VPREB3	V-set pre-B cell surrogate light chain 3 [Source:HGNC Symbol;Acc:HGNC:12710]	-	-	-	-	GO:0005576//extracellular region;GO:0005615//extracellular space;GO:0005783//endoplasmic reticulum	-	GO:0006955//immune response;GO:0050900//leukocyte migration
ENSG00000160472	1	0	0	0	0	0	0.12	0	0	0	0	0	0.04	0.001	-5.32193	0.785847	0.8468	TMEM190	transmembrane protein 190 [Source:HGNC Symbol;Acc:HGNC:29632]	-	-	-	-	GO:0002079//inner acrosomal membrane;GO:0005634//nucleus;GO:0016020//membrane;GO:0016021//integral component of membrane	GO:0005515//protein binding;GO:0043621//protein self-association	GO:0002244//hematopoietic progenitor cell differentiation
ENSG00000171405	0	0	1	0	0	0	0	0	0.12	0	0	0	0.04	0.001	-5.32193	0.785847	0.8468	XAGE5	X antigen family member 5 [Source:HGNC Symbol;Acc:HGNC:30930]	-	-	-	-	-	-	-
ENSG00000183287	0	1	0	0	0	0	0	0.12	0	0	0	0	0.04	0.001	-5.32193	0.785847	0.8468	CCBE1	collagen and calcium binding EGF domains 1 [Source:HGNC Symbol;Acc:HGNC:29426]	-	-	-	-	GO:0005576//extracellular region;GO:0005581//collagen trimer;GO:0005615//extracellular space;GO:0031012//extracellular matrix	GO:0002020//protease binding;GO:0005509//calcium ion binding;GO:0005515//protein binding;GO:0005518//collagen binding	GO:0001525//angiogenesis;GO:0001945//lymph vessel development;GO:0001946//lymphangiogenesis;GO:0002040//sprouting angiogenesis;GO:0003016//respiratory system process;GO:0007275//multicellular organism development;GO:0007585//respiratory gaseous exchange;GO:0010575//positive regulation of vascular endothelial growth factor production;GO:0010595//positive regulation of endothelial cell migration;GO…
ENSG00000265303	0	0	1	0	0	0	0	0	0.12	0	0	0	0.04	0.001	-5.32193	0.785847	0.8468	-	novel protein	-	-	-	-	-	-	GO:0000184//nuclear-transcribed mRNA catabolic process, nonsense-mediated decay
ENSG00000182985	136	112	158	0	2	2	4.61	3.18	3.36	0	0.21	0.07	3.71667	0.0933333	-5.31547	4.01e-19	1.77e-18	CADM1	cell adhesion molecule 1 [Source:HGNC Symbol;Acc:HGNC:5951]	Environmental Information Processing	Signaling molecules and interaction	ko04514//Cell adhesion molecules (CAMs)	K06781	GO:0005886//plasma membrane;GO:0005911//cell-cell junction;GO:0016020//membrane;GO:0016021//integral component of membrane;GO:0016323//basolateral plasma membrane;GO:0030054//cell junction;GO:0045202//synapse	GO:0005102//signaling receptor binding;GO:0005515//protein binding;GO:0030165//PDZ domain binding;GO:0042803//protein homodimerization activity	GO:0001819//positive regulation of cytokine production;GO:0002376//immune system process;GO:0006915//apoptotic process;GO:0007155//cell adhesion;GO:0007156//homophilic cell adhesion via plasma membrane adhesion molecules;GO:0007157//heterophilic cell-cell adhesion via plasma membrane cell adhesion molecules;GO:0007275//multicellular organism development;GO:0007283//spermatogenesis;GO:0008037//cel…
ENSG00000008517	1165	1121	1232	30	29	39	97.15	94.05	87.92	2.33	2.11	2.59	93.04	2.34333	-5.31122	2.32e-192	1.3e-190	IL32	interleukin 32 [Source:HGNC Symbol;Acc:HGNC:16830]	Environmental Information Processing	Signaling molecules and interaction	ko04060//Cytokine-cytokine receptor interaction	K22632	GO:0005576//extracellular region;GO:0005615//extracellular space;GO:0005829//cytosol;GO:0016020//membrane	GO:0005125//cytokine activity;GO:0005515//protein binding	GO:0006952//defense response;GO:0006955//immune response;GO:0007155//cell adhesion;GO:0010628//positive regulation of gene expression;GO:0019221//cytokine-mediated signaling pathway;GO:0034346//positive regulation of type III interferon production;GO:1903901//negative regulation of viral life cycle;GO:1905636//positive regulation of RNA polymerase II regulatory region sequence-specific DNA binding
ENSG00000145536	182	188	218	4	8	2	2.7	2.71	2.86	0.09	0.1	0.02	2.75667	0.07	-5.29943	3.73e-37	2.78e-36	ADAMTS16	ADAM metallopeptidase with thrombospondin type 1 motif 16 [Source:HGNC Symbol;Acc:HGNC:17108]	-	-	-	-	GO:0005576//extracellular region;GO:0031012//extracellular matrix	GO:0004222//metalloendopeptidase activity;GO:0008233//peptidase activity;GO:0008237//metallopeptidase activity;GO:0016787//hydrolase activity;GO:0046872//metal ion binding	GO:0001658//branching involved in ureteric bud morphogenesis;GO:0003073//regulation of systemic arterial blood pressure;GO:0006508//proteolysis;GO:0030198//extracellular matrix organization;GO:0048232//male gamete generation;GO:1902017//regulation of cilium assembly
ENSG00000166407	24	25	28	0	0	2	1.61	1.7	1.38	0	0	0.12	1.56333	0.04	-5.28848	2.46e-06	5.77e-06	LMO1	LIM domain only 1 [Source:HGNC Symbol;Acc:HGNC:6641]	-	-	-	-	GO:0005634//nucleus;GO:0005654//nucleoplasm	GO:0005515//protein binding;GO:0046872//metal ion binding	GO:0000122//negative regulation of transcription by RNA polymerase II;GO:0045944//positive regulation of transcription by RNA polymerase II;GO:0046013//regulation of T cell homeostatic proliferation;GO:1902036//regulation of hematopoietic stem cell differentiation
ENSG00000127325	24	17	21	0	1	1	0.65	0.44	0.47	0	0.02	0.02	0.52	0.0133333	-5.2854	1.36e-05	3.02e-05	BEST3	bestrophin 3 [Source:HGNC Symbol;Acc:HGNC:17105]	-	-	-	-	GO:0005886//plasma membrane;GO:0016020//membrane;GO:0016021//integral component of membrane;GO:0034707//chloride channel complex	GO:0003674//molecular_function;GO:0005254//chloride channel activity;GO:0005515//protein binding	GO:0006811//ion transport;GO:0006821//chloride transport;GO:0008150//biological_process;GO:0015698//inorganic anion transport;GO:0043271//negative regulation of ion transport
ENSG00000112852	208	207	221	17	13	9	5.14	4.74	19.25	0.43	0.2	0.13	9.71	0.253333	-5.26036	4.19e-44	3.71e-43	PCDHB2	protocadherin beta 2 [Source:HGNC Symbol;Acc:HGNC:8687]	-	-	-	-	GO:0005886//plasma membrane;GO:0005887//integral component of plasma membrane;GO:0016020//membrane;GO:0016021//integral component of membrane;GO:0045202//synapse	GO:0005509//calcium ion binding	GO:0007155//cell adhesion;GO:0007156//homophilic cell adhesion via plasma membrane adhesion molecules;GO:0007268//chemical synaptic transmission;GO:0007399//nervous system development;GO:0007416//synapse assembly;GO:0016339//calcium-dependent cell-cell adhesion via plasma membrane cell adhesion molecules
ENSG00000117148	27	20	26	0	1	1	1.06	0.77	0.84	0	0.03	0.04	0.89	0.0233333	-5.25334	3.63e-06	8.41e-06	ACTL8	actin like 8 [Source:HGNC Symbol;Acc:HGNC:24018]	-	-	-	-	GO:0005737//cytoplasm;GO:0005856//cytoskeleton;GO:0005869//dynactin complex	GO:0005515//protein binding	GO:0030855//epithelial cell differentiation
ENSG00000178919	1439	1307	1450	49	43	33	29.16	26.46	24.65	0.82	0.75	0.57	26.7567	0.713333	-5.22918	2.36e-212	1.59e-210	FOXE1	forkhead box E1 [Source:HGNC Symbol;Acc:HGNC:3806]	-	-	-	-	GO:0000785//chromatin;GO:0005634//nucleus	GO:0000978//RNA polymerase II proximal promoter sequence-specific DNA binding;GO:0000981//DNA-binding transcription factor activity, RNA polymerase II-specific;GO:0003677//DNA binding;GO:0003700//DNA-binding transcription factor activity;GO:0005515//protein binding;GO:0043565//sequence-specific DNA binding;GO:1990837//sequence-specific double-stranded DNA binding	GO:0000122//negative regulation of transcription by RNA polymerase II;GO:0006355//regulation of transcription, DNA-templated;GO:0006357//regulation of transcription by RNA polymerase II;GO:0006590//thyroid hormone generation;GO:0009653//anatomical structure morphogenesis;GO:0016477//cell migration;GO:0030154//cell differentiation;GO:0030878//thyroid gland development;GO:0031069//hair follicle mor…
ENSG00000021645	55	43	54	3	1	0	1.02	0.73	0.87	0.05	0.02	0	0.873333	0.0233333	-5.22607	4.23e-11	1.32e-10	NRXN3	neurexin 3 [Source:HGNC Symbol;Acc:HGNC:8010]	Environmental Information Processing	Signaling molecules and interaction	ko04514//Cell adhesion molecules (CAMs)	K07377	GO:0005886//plasma membrane;GO:0005887//integral component of plasma membrane;GO:0016020//membrane;GO:0016021//integral component of membrane	GO:0004888//transmembrane signaling receptor activity;GO:0005515//protein binding;GO:0038023//signaling receptor activity;GO:0046872//metal ion binding;GO:0050839//cell adhesion molecule binding;GO:0097109//neuroligin family protein binding	GO:0001525//angiogenesis;GO:0007155//cell adhesion;GO:0007158//neuron cell-cell adhesion;GO:0007165//signal transduction;GO:0007411//axon guidance;GO:0007612//learning;GO:0030534//adult behavior;GO:0035176//social behavior;GO:0071625//vocalization behavior
ENSG00000180730	33	28	24	1	0	1	0.61	0.51	0.37	0.02	0	0.02	0.496667	0.0133333	-5.21917	1.02e-06	2.48e-06	SHISA2	shisa family member 2 [Source:HGNC Symbol;Acc:HGNC:20366]	-	-	-	-	GO:0005783//endoplasmic reticulum;GO:0005789//endoplasmic reticulum membrane;GO:0016020//membrane;GO:0016021//integral component of membrane	GO:0005515//protein binding	GO:0007275//multicellular organism development;GO:0030178//negative regulation of Wnt signaling pathway;GO:0040037//negative regulation of fibroblast growth factor receptor signaling pathway
ENSG00000157168	56	52	66	2	2	0	1.8	1.88	1.89	0.08	0.07	0	1.85667	0.05	-5.21464	3.43e-12	1.13e-11	NRG1	neuregulin 1 [Source:HGNC Symbol;Acc:HGNC:7997]	Environmental Information Processing;Human Diseases	Signal transduction;Drug resistance	ko04012//ErbB signaling pathway;ko01521//EGFR tyrosine kinase inhibitor resistance	K05455;K05455	GO:0005576//extracellular region;GO:0005615//extracellular space;GO:0005634//nucleus;GO:0005654//nucleoplasm;GO:0005737//cytoplasm;GO:0005886//plasma membrane;GO:0005887//integral component of plasma membrane;GO:0016020//membrane;GO:0016021//integral component of membrane;GO:0016324//apical plasma membrane;GO:0030424//axon;GO:0031594//neuromuscular junction;GO:0045202//synapse;GO:0098978//glutama…	GO:0003712//transcription coregulator activity;GO:0005102//signaling receptor binding;GO:0005125//cytokine activity;GO:0005176//ErbB-2 class receptor binding;GO:0005178//integrin binding;GO:0005515//protein binding;GO:0008083//growth factor activity;GO:0030296//protein tyrosine kinase activator activity;GO:0030297//transmembrane receptor protein tyrosine kinase activator activity;GO:0030971//rece…	GO:0000165//MAPK cascade;GO:0000187//activation of MAPK activity;GO:0000902//cell morphogenesis;GO:0003161//cardiac conduction system development;GO:0003222//ventricular trabecula myocardium morphogenesis;GO:0007154//cell communication;GO:0007165//signal transduction;GO:0007169//transmembrane receptor protein tyrosine kinase signaling pathway;GO:0007171//activation of transmembrane receptor prote…
ENSG00000125730	32530	31384	36157	932	906	1165	440.31	424.31	411.37	10.47	10.5	13.41	425.33	11.46	-5.2139	0	0	C3	complement C3 [Source:HGNC Symbol;Acc:HGNC:1318]	Human Diseases;Environmental Information Processing;Human Diseases;Human Diseases;Cellular Processes;Human Diseases;Human Diseases;Human Diseases;Human Diseases;Human Diseases;Human Diseases;Organismal Systems;Human Diseases;Human Diseases	Infectious diseases;Signaling molecules and interaction;Infectious diseases;Infectious diseases;Transport and catabolism;Immune diseases;Cancers;Infectious diseases;Infectious diseases;Infectious diseases;Infectious diseases;Immune system;Infectious diseases;Infectious diseases	ko05168//Herpes simplex infection;ko04080//Neuroactive ligand-receptor interaction;ko05152//Tuberculosis;ko05131//Shigellosis;ko04145//Phagosome;ko05322//Systemic lupus erythematosus;ko05203//Viral carcinogenesis;ko05167//Kaposi sarcoma-associated herpesvirus infection;ko05150//Staphylococcus aureus infection;ko05140//Leishmaniasis;ko05142//Chagas disease (American trypanosomiasis);ko04610//Compl…	K03990;K03990;K03990;K03990;K03990;K03990;K03990;K03990;K03990;K03990;K03990;K03990;K03990;K03990	GO:0005576//extracellular region;GO:0005615//extracellular space;GO:0005788//endoplasmic reticulum lumen;GO:0005886//plasma membrane;GO:0009986//cell surface;GO:0032991//protein-containing complex;GO:0034774//secretory granule lumen;GO:0035578//azurophil granule lumen;GO:0070062//extracellular exosome;GO:0072562//blood microparticle	GO:0004866//endopeptidase inhibitor activity;GO:0005102//signaling receptor binding;GO:0005515//protein binding;GO:0031715//C5L2 anaphylatoxin chemotactic receptor binding	GO:0001798//positive regulation of type IIa hypersensitivity;GO:0001934//positive regulation of protein phosphorylation;GO:0001970//positive regulation of activation of membrane attack complex;GO:0002376//immune system process;GO:0006629//lipid metabolic process;GO:0006631//fatty acid metabolic process;GO:0006954//inflammatory response;GO:0006955//immune response;GO:0006956//complement activation…
ENSG00000100678	8	13	14	1	0	0	0.17	0.3	0.27	0.02	0	0	0.246667	0.00666667	-5.20945	0.00026069	0.000520202	SLC8A3	solute carrier family 8 member A3 [Source:HGNC Symbol;Acc:HGNC:11070]	Organismal Systems;Environmental Information Processing;Environmental Information Processing;Human Diseases;Organismal Systems;Environmental Information Processing;Organismal Systems;Human Diseases;Organismal Systems;Human Diseases;Organismal Systems;Organismal Systems	Sensory system;Signal transduction;Signal transduction;Cardiovascular diseases;Circulatory system;Signal transduction;Digestive system;Cardiovascular diseases;Circulatory system;Cardiovascular diseases;Digestive system;Excretory system	ko04740//Olfactory transduction;ko04020//Calcium signaling pathway;ko04022//cGMP - PKG signaling pathway;ko05414//Dilated cardiomyopathy (DCM);ko04261//Adrenergic signaling in cardiomyocytes;ko04371//Apelin signaling pathway;ko04974//Protein digestion and absorption;ko05410//Hypertrophic cardiomyopathy (HCM);ko04260//Cardiac muscle contraction;ko05412//Arrhythmogenic right ventricular cardiomyopa…	K05849;K05849;K05849;K05849;K05849;K05849;K05849;K05849;K05849;K05849;K05849;K05849	GO:0005737//cytoplasm;GO:0005739//mitochondrion;GO:0005741//mitochondrial outer membrane;GO:0005783//endoplasmic reticulum;GO:0005789//endoplasmic reticulum membrane;GO:0005874//microtubule;GO:0005886//plasma membrane;GO:0005887//integral component of plasma membrane;GO:0014069//postsynaptic density;GO:0016020//membrane;GO:0016021//integral component of membrane;GO:0016528//sarcoplasm;GO:0030054/…	GO:0005432//calcium:sodium antiporter activity;GO:0005515//protein binding;GO:0005516//calmodulin binding;GO:0015297//antiporter activity;GO:0015368//calcium:cation antiporter activity;GO:0015491//cation:cation antiporter activity;GO:0046872//metal ion binding;GO:0099580//ion antiporter activity involved in regulation of postsynaptic membrane potential;GO:1905060//calcium:cation antiporter activi…	GO:0002244//hematopoietic progenitor cell differentiation;GO:0006811//ion transport;GO:0006814//sodium ion transport;GO:0006816//calcium ion transport;GO:0006851//mitochondrial calcium ion transmembrane transport;GO:0006874//cellular calcium ion homeostasis;GO:0007154//cell communication;GO:0007611//learning or memory;GO:0007612//learning;GO:0007613//memory;GO:0014819//regulation of skeletal musc…
ENSG00000101638	2	1	6	0	0	0	0.05	0.01	0.05	0	0	0	0.0366667	0.001	-5.1964	0.0472795	0.0722014	ST8SIA5	ST8 alpha-N-acetyl-neuraminide alpha-2,8-sialyltransferase 5 [Source:HGNC Symbol;Acc:HGNC:17827]	Metabolism;Metabolism	Global and overview maps;Glycan biosynthesis and metabolism	ko01100//Metabolic pathways;ko00604//Glycosphingolipid biosynthesis - ganglio series	K03369;K03369	GO:0000139//Golgi membrane;GO:0005794//Golgi apparatus;GO:0016020//membrane;GO:0016021//integral component of membrane	GO:0003828//alpha-N-acetylneuraminate alpha-2,8-sialyltransferase activity;GO:0005515//protein binding;GO:0008373//sialyltransferase activity;GO:0016740//transferase activity;GO:0016757//transferase activity, transferring glycosyl groups	GO:0005975//carbohydrate metabolic process;GO:0006486//protein glycosylation;GO:0006491//N-glycan processing;GO:0006688//glycosphingolipid biosynthetic process;GO:0009311//oligosaccharide metabolic process;GO:0097503//sialylation
ENSG00000081853	2	4	1	0	0	0	0.03	0.06	0.02	0	0	0	0.0366667	0.001	-5.1964	0.0756345	0.111552	PCDHGA2	protocadherin gamma subfamily A, 2 [Source:HGNC Symbol;Acc:HGNC:8700]	-	-	-	-	GO:0005886//plasma membrane;GO:0005887//integral component of plasma membrane;GO:0016020//membrane;GO:0016021//integral component of membrane	GO:0005509//calcium ion binding	GO:0007155//cell adhesion;GO:0007156//homophilic cell adhesion via plasma membrane adhesion molecules
ENSG00000237988	1	5	1	0	0	0	0.02	0.08	0.01	0	0	0	0.0366667	0.001	-5.1964	0.082324	0.120445	OR2I1P	olfactory receptor family 2 subfamily I member 1 pseudogene [Source:HGNC Symbol;Acc:HGNC:8258]	-	-	-	-	GO:0016020//membrane;GO:0016021//integral component of membrane	GO:0004930//G protein-coupled receptor activity;GO:0004984//olfactory receptor activity	GO:0007165//signal transduction;GO:0007186//G protein-coupled receptor signaling pathway;GO:0050911//detection of chemical stimulus involved in sensory perception of smell
ENSG00000157554	2	0	5	0	0	0	0.05	0	0.06	0	0	0	0.0366667	0.001	-5.1964	0.128536	0.18113	ERG	ETS transcription factor ERG [Source:HGNC Symbol;Acc:HGNC:3446]	Human Diseases;Human Diseases	Cancers;Cancers	ko05202//Transcriptional misregulation in cancers;ko05215//Prostate cancer	K09435;K09435	GO:0000785//chromatin;GO:0005634//nucleus;GO:0005737//cytoplasm;GO:1990904//ribonucleoprotein complex	GO:0000978//RNA polymerase II proximal promoter sequence-specific DNA binding;GO:0000981//DNA-binding transcription factor activity, RNA polymerase II-specific;GO:0001228//DNA-binding transcription activator activity, RNA polymerase II-specific;GO:0003677//DNA binding;GO:0003682//chromatin binding;GO:0003700//DNA-binding transcription factor activity;GO:0005515//protein binding;GO:0043565//sequen…	GO:0006355//regulation of transcription, DNA-templated;GO:0006357//regulation of transcription by RNA polymerase II;GO:0006468//protein phosphorylation;GO:0007165//signal transduction;GO:0007275//multicellular organism development;GO:0030154//cell differentiation;GO:0045944//positive regulation of transcription by RNA polymerase II
ENSG00000174482	1	2	2	0	0	0	0.02	0.05	0.04	0	0	0	0.0366667	0.001	-5.1964	0.171658	0.234786	LINGO2	leucine rich repeat and Ig domain containing 2 [Source:HGNC Symbol;Acc:HGNC:21207]	-	-	-	-	GO:0005615//extracellular space;GO:0016020//membrane;GO:0016021//integral component of membrane;GO:0031012//extracellular matrix	GO:0005515//protein binding	GO:0051965//positive regulation of synapse assembly
ENSG00000171094	0	3	2	0	0	0	0	0.08	0.03	0	0	0	0.0366667	0.001	-5.1964	0.219352	0.293223	ALK	ALK receptor tyrosine kinase [Source:HGNC Symbol;Acc:HGNC:427]	Human Diseases;Human Diseases;Human Diseases	Cancers;Cancer: overview;Cancers	ko05200//Pathways in cancer;ko05235//PD-L1 expression and PD-1 checkpoint pathway in cancer;ko05223//Non-small cell lung cancer	K05119;K05119;K05119	GO:0005886//plasma membrane;GO:0005887//integral component of plasma membrane;GO:0016020//membrane;GO:0016021//integral component of membrane;GO:0032991//protein-containing complex;GO:0043235//receptor complex;GO:0070062//extracellular exosome	GO:0000166//nucleotide binding;GO:0004672//protein kinase activity;GO:0004704//NF-kappaB-inducing kinase activity;GO:0004713//protein tyrosine kinase activity;GO:0004714//transmembrane receptor protein tyrosine kinase activity;GO:0005515//protein binding;GO:0005524//ATP binding;GO:0016301//kinase activity;GO:0016740//transferase activity;GO:0042802//identical protein binding	GO:0000187//activation of MAPK activity;GO:0006468//protein phosphorylation;GO:0007165//signal transduction;GO:0007169//transmembrane receptor protein tyrosine kinase signaling pathway;GO:0007275//multicellular organism development;GO:0007399//nervous system development;GO:0007420//brain development;GO:0016310//phosphorylation;GO:0018108//peptidyl-tyrosine phosphorylation;GO:0021766//hippocampus …
ENSG00000176029	1	0	2	0	0	0	0.04	0	0.07	0	0	0	0.0366667	0.001	-5.1964	0.445502	0.546698	C11orf16	chromosome 11 open reading frame 16 [Source:HGNC Symbol;Acc:HGNC:1169]	-	-	-	-	-	-	-
ENSG00000039987	0	3	0	0	0	0	0	0.11	0	0	0	0	0.0366667	0.001	-5.1964	0.463602	0.565028	BEST2	bestrophin 2 [Source:HGNC Symbol;Acc:HGNC:17107]	Organismal Systems	Digestive system	ko04970//Salivary secretion	K13879	GO:0005886//plasma membrane;GO:0005929//cilium;GO:0016020//membrane;GO:0016021//integral component of membrane;GO:0034707//chloride channel complex	GO:0003674//molecular_function;GO:0005254//chloride channel activity;GO:0005515//protein binding	GO:0006811//ion transport;GO:0006821//chloride transport;GO:0007608//sensory perception of smell;GO:0008150//biological_process;GO:0051899//membrane depolarization
ENSG00000165509	1	0	1	0	0	0	0.06	0	0.05	0	0	0	0.0366667	0.001	-5.1964	0.605718	0.703863	MAGEC3	MAGE family member C3 [Source:HGNC Symbol;Acc:HGNC:23798]	-	-	-	-	-	GO:0005515//protein binding	-
ENSG00000255425	1	0	1	0	0	0	0.06	0	0.05	0	0	0	0.0366667	0.001	-5.1964	0.605718	0.703863	OR8G3P	olfactory receptor family 8 subfamily G member 3 pseudogene [Source:HGNC Symbol;Acc:HGNC:14698]	Organismal Systems	Sensory system	ko04740//Olfactory transduction	K04257	GO:0016020//membrane;GO:0016021//integral component of membrane	GO:0004930//G protein-coupled receptor activity;GO:0004984//olfactory receptor activity	GO:0007165//signal transduction;GO:0007186//G protein-coupled receptor signaling pathway;GO:0050911//detection of chemical stimulus involved in sensory perception of smell
ENSG00000015592	0	2	0	0	0	0	0	0.11	0	0	0	0	0.0366667	0.001	-5.1964	0.607359	0.70453	STMN4	stathmin 4 [Source:HGNC Symbol;Acc:HGNC:16078]	-	-	-	-	GO:0005737//cytoplasm;GO:0005794//Golgi apparatus;GO:0030424//axon;GO:0030426//growth cone;GO:0042995//cell projection;GO:0043005//neuron projection	GO:0005515//protein binding;GO:0015631//tubulin binding	GO:0007019//microtubule depolymerization;GO:0031110//regulation of microtubule polymerization or depolymerization;GO:0031175//neuron projection development
ENSG00000102409	0	1	1	0	0	0	0	0.05	0.06	0	0	0	0.0366667	0.001	-5.1964	0.608137	0.70453	BEX4	brain expressed X-linked 4 [Source:HGNC Symbol;Acc:HGNC:25475]	-	-	-	-	GO:0000922//spindle pole;GO:0005634//nucleus;GO:0005654//nucleoplasm;GO:0005737//cytoplasm;GO:0005829//cytosol;GO:0005856//cytoskeleton;GO:0005874//microtubule	GO:0005515//protein binding;GO:0042826//histone deacetylase binding;GO:0043014//alpha-tubulin binding	GO:0007059//chromosome segregation;GO:0030334//regulation of cell migration;GO:0042127//regulation of cell proliferation;GO:1904428//negative regulation of tubulin deacetylation
ENSG00000203942	0	1	1	0	0	0	0	0.06	0.05	0	0	0	0.0366667	0.001	-5.1964	0.608137	0.70453	C10orf62	chromosome 10 open reading frame 62 [Source:HGNC Symbol;Acc:HGNC:23294]	-	-	-	-	-	GO:0005515//protein binding	-
ENSG00000139223	0	0	2	0	0	0	0	0	0.11	0	0	0	0.0366667	0.001	-5.1964	0.64679	0.740171	ANP32D	acidic nuclear phosphoprotein 32 family member D [Source:HGNC Symbol;Acc:HGNC:16676]	-	-	-	-	-	GO:0005515//protein binding	-
ENSG00000163424	0	0	2	0	0	0	0	0	0.11	0	0	0	0.0366667	0.001	-5.1964	0.64679	0.740171	TEX55	testis expressed 55 [Source:HGNC Symbol;Acc:HGNC:26553]	-	-	-	-	GO:0005634//nucleus	GO:0005515//protein binding	-
ENSG00000006377	0	1	0	0	0	0	0	0.11	0	0	0	0	0.0366667	0.001	-5.1964	0.785847	0.8468	DLX6	distal-less homeobox 6 [Source:HGNC Symbol;Acc:HGNC:2919]	-	-	-	-	GO:0000785//chromatin;GO:0005634//nucleus	GO:0000978//RNA polymerase II proximal promoter sequence-specific DNA binding;GO:0000981//DNA-binding transcription factor activity, RNA polymerase II-specific;GO:0003677//DNA binding;GO:0003700//DNA-binding transcription factor activity;GO:1990837//sequence-specific double-stranded DNA binding	GO:0001501//skeletal system development;GO:0006355//regulation of transcription, DNA-templated;GO:0006357//regulation of transcription by RNA polymerase II;GO:0007275//multicellular organism development;GO:0007399//nervous system development;GO:0030154//cell differentiation;GO:0030326//embryonic limb morphogenesis;GO:0030855//epithelial cell differentiation;GO:0042472//inner ear morphogenesis;GO:…
ENSG00000148965	0	1	0	0	0	0	0	0.11	0	0	0	0	0.0366667	0.001	-5.1964	0.785847	0.8468	SAA4	serum amyloid A4, constitutive [Source:HGNC Symbol;Acc:HGNC:10516]	-	-	-	-	GO:0005576//extracellular region;GO:0034364//high-density lipoprotein particle;GO:0070062//extracellular exosome	GO:0005515//protein binding	GO:0006953//acute-phase response
ENSG00000189099	0	0	1	0	0	0	0	0	0.11	0	0	0	0.0366667	0.001	-5.1964	0.785847	0.8468	PRSS48	serine protease 48 [Source:HGNC Symbol;Acc:HGNC:24635]	-	-	-	-	GO:0005576//extracellular region;GO:0005615//extracellular space	GO:0004252//serine-type endopeptidase activity;GO:0008233//peptidase activity;GO:0008236//serine-type peptidase activity;GO:0016787//hydrolase activity	GO:0006508//proteolysis
ENSG00000267477	0	1	0	0	0	0	0	0.11	0	0	0	0	0.0366667	0.001	-5.1964	0.785847	0.8468	-	novel protein	-	-	-	-	-	-	-
ENSG00000153823	249	333	390	4	13	1	7.59	9.24	9.01	0.09	0.55	0.07	8.61333	0.236667	-5.18564	5.11e-16	2e-15	PID1	phosphotyrosine interaction domain containing 1 [Source:HGNC Symbol;Acc:HGNC:26084]	-	-	-	-	GO:0005737//cytoplasm	GO:0005515//protein binding	GO:0001933//negative regulation of protein phosphorylation;GO:0006112//energy reserve metabolic process;GO:0010628//positive regulation of gene expression;GO:0010635//regulation of mitochondrial fusion;GO:0042127//regulation of cell proliferation;GO:0044320//cellular response to leptin stimulus;GO:0045944//positive regulation of transcription by RNA polymerase II;GO:0046325//negative regulation o…
ENSG00000164438	95	79	78	5	2	1	4.38	3.64	3.02	0.19	0.08	0.04	3.68	0.103333	-5.15433	9.82e-18	4.13e-17	TLX3	T cell leukemia homeobox 3 [Source:HGNC Symbol;Acc:HGNC:13532]	Human Diseases	Cancers	ko05202//Transcriptional misregulation in cancers	K15607	GO:0000785//chromatin;GO:0005634//nucleus;GO:0005654//nucleoplasm	GO:0000978//RNA polymerase II proximal promoter sequence-specific DNA binding;GO:0000981//DNA-binding transcription factor activity, RNA polymerase II-specific;GO:0003677//DNA binding;GO:0003700//DNA-binding transcription factor activity;GO:0005515//protein binding;GO:1990837//sequence-specific double-stranded DNA binding	GO:0001708//cell fate specification;GO:0001764//neuron migration;GO:0002087//regulation of respiratory gaseous exchange by neurological system process;GO:0006355//regulation of transcription, DNA-templated;GO:0006357//regulation of transcription by RNA polymerase II;GO:0007275//multicellular organism development;GO:0007417//central nervous system development;GO:0007585//respiratory gaseous exchan…
ENSG00000169071	159	196	187	8	3	7	2.72	3.33	2.67	0.11	0.04	0.1	2.90667	0.0833333	-5.12433	3.35e-36	2.45e-35	ROR2	receptor tyrosine kinase like orphan receptor 2 [Source:HGNC Symbol;Acc:HGNC:10257]	Environmental Information Processing	Signal transduction	ko04310//Wnt signaling pathway	K05123	GO:0005737//cytoplasm;GO:0005874//microtubule;GO:0005886//plasma membrane;GO:0005887//integral component of plasma membrane;GO:0009986//cell surface;GO:0016020//membrane;GO:0016021//integral component of membrane;GO:0030425//dendrite;GO:0030669//clathrin-coated endocytic vesicle membrane;GO:0043025//neuronal cell body;GO:0043235//receptor complex	GO:0000166//nucleotide binding;GO:0004672//protein kinase activity;GO:0004713//protein tyrosine kinase activity;GO:0004714//transmembrane receptor protein tyrosine kinase activity;GO:0005109//frizzled binding;GO:0005515//protein binding;GO:0005524//ATP binding;GO:0016301//kinase activity;GO:0016740//transferase activity;GO:0017147//Wnt-protein binding;GO:0031435//mitogen-activated protein kinase …	GO:0001501//skeletal system development;GO:0001502//cartilage condensation;GO:0001756//somitogenesis;GO:0006468//protein phosphorylation;GO:0007165//signal transduction;GO:0007169//transmembrane receptor protein tyrosine kinase signaling pathway;GO:0007223//Wnt signaling pathway, calcium modulating pathway;GO:0007224//smoothened signaling pathway;GO:0007254//JNK cascade;GO:0007275//multicellular …
ENSG00000145040	225	237	320	10	7	8	10.63	11.18	12.68	0.39	0.28	0.32	11.4967	0.33	-5.12261	4.06e-51	4.08e-50	UCN2	urocortin 2 [Source:HGNC Symbol;Acc:HGNC:18414]	Environmental Information Processing	Signaling molecules and interaction	ko04080//Neuroactive ligand-receptor interaction	K05257	GO:0005576//extracellular region;GO:0005615//extracellular space	GO:0001664//G protein-coupled receptor binding;GO:0005179//hormone activity;GO:0042562//hormone binding;GO:0051429//corticotropin-releasing hormone receptor binding;GO:0051431//corticotropin-releasing hormone receptor 2 binding	GO:0007189//adenylate cyclase-activating G protein-coupled receptor signaling pathway;GO:0007586//digestion;GO:0009755//hormone-mediated signaling pathway;GO:0031669//cellular response to nutrient levels
ENSG00000131378	934	845	957	60	26	40	36.69	30.57	27.94	1.19	0.71	0.93	31.7333	0.943333	-5.07209	1.24e-130	3.75e-129	RFTN1	raftlin, lipid raft linker 1 [Source:HGNC Symbol;Acc:HGNC:30278]	-	-	-	-	GO:0005737//cytoplasm;GO:0005768//endosome;GO:0005769//early endosome;GO:0005886//plasma membrane;GO:0016020//membrane;GO:0032991//protein-containing complex;GO:0045121//membrane raft;GO:0070062//extracellular exosome	GO:0003725//double-stranded RNA binding	GO:0001765//membrane raft assembly;GO:0002457//T cell antigen processing and presentation;GO:0032596//protein transport into membrane raft;GO:0032740//positive regulation of interleukin-17 production;GO:0033227//dsRNA transport;GO:0034138//toll-like receptor 3 signaling pathway;GO:0040010//positive regulation of growth rate;GO:0043330//response to exogenous dsRNA;GO:0050852//T cell receptor signa…
ENSG00000116981	7	4	3	0	0	0	0.05	0.03	0.02	0	0	0	0.0333333	0.001	-5.05889	0.00553605	0.00960507	NT5C1A	5'-nucleotidase, cytosolic IA [Source:HGNC Symbol;Acc:HGNC:17819]	Metabolism;Metabolism;Metabolism;Metabolism	Global and overview maps;Nucleotide metabolism;Nucleotide metabolism;Metabolism of cofactors and vitamins	ko01100//Metabolic pathways;ko00230//Purine metabolism;ko00240//Pyrimidine metabolism;ko00760//Nicotinate and nicotinamide metabolism	K01081;K01081;K01081;K01081	GO:0005737//cytoplasm;GO:0005829//cytosol	GO:0000166//nucleotide binding;GO:0000287//magnesium ion binding;GO:0005515//protein binding;GO:0008253//5'-nucleotidase activity;GO:0016787//hydrolase activity	GO:0006195//purine nucleotide catabolic process;GO:0009116//nucleoside metabolic process;GO:0009117//nucleotide metabolic process;GO:0009128//purine nucleoside monophosphate catabolic process;GO:0016311//dephosphorylation;GO:0046059//dAMP catabolic process;GO:0046085//adenosine metabolic process;GO:0046135//pyrimidine nucleoside catabolic process
ENSG00000150471	1	2	4	0	0	0	0.02	0.03	0.05	0	0	0	0.0333333	0.001	-5.05889	0.0873505	0.127201	ADGRL3	adhesion G protein-coupled receptor L3 [Source:HGNC Symbol;Acc:HGNC:20974]	-	-	-	-	GO:0005886//plasma membrane;GO:0005887//integral component of plasma membrane;GO:0005911//cell-cell junction;GO:0016020//membrane;GO:0016021//integral component of membrane;GO:0030054//cell junction;GO:0030424//axon;GO:0042995//cell projection;GO:0098978//glutamatergic synapse	GO:0004888//transmembrane signaling receptor activity;GO:0004930//G protein-coupled receptor activity;GO:0005509//calcium ion binding;GO:0005515//protein binding;GO:0030246//carbohydrate binding;GO:0046872//metal ion binding	GO:0001764//neuron migration;GO:0007165//signal transduction;GO:0007166//cell surface receptor signaling pathway;GO:0007186//G protein-coupled receptor signaling pathway;GO:0007189//adenylate cyclase-activating G protein-coupled receptor signaling pathway;GO:0007416//synapse assembly;GO:0007420//brain development;GO:0098742//cell-cell adhesion via plasma-membrane adhesion molecules
ENSG00000284874	0	2	5	0	0	0	0	0.03	0.07	0	0	0	0.0333333	0.001	-5.05889	0.129452	0.182299	-	novel transcript	Human Diseases	Neurodegenerative diseases	ko05012//Parkinson disease	K04557	GO:0005737//cytoplasm;GO:0005856//cytoskeleton;GO:0008021//synaptic vesicle	GO:0000166//nucleotide binding;GO:0005525//GTP binding	GO:0017157//regulation of exocytosis
ENSG00000263809	0	5	0	0	0	0	0	0.1	0	0	0	0	0.0333333	0.001	-5.05889	0.262599	0.344247	-	novel protein	Genetic Information Processing	Translation	ko03010//Ribosome	K02898	GO:0005840//ribosome;GO:0015934//large ribosomal subunit	GO:0003723//RNA binding;GO:0003735//structural constituent of ribosome	GO:0006412//translation
ENSG00000117069	2	2	0	0	0	0	0.07	0.03	0	0	0	0	0.0333333	0.001	-5.05889	0.280443	0.364774	ST6GALNAC5	ST6 N-acetylgalactosaminide alpha-2,6-sialyltransferase 5 [Source:HGNC Symbol;Acc:HGNC:19342]	Metabolism;Metabolism	Global and overview maps;Glycan biosynthesis and metabolism	ko01100//Metabolic pathways;ko00604//Glycosphingolipid biosynthesis - ganglio series	K03375;K03375	GO:0000139//Golgi membrane;GO:0005794//Golgi apparatus;GO:0016020//membrane;GO:0016021//integral component of membrane	GO:0001665//alpha-N-acetylgalactosaminide alpha-2,6-sialyltransferase activity;GO:0008373//sialyltransferase activity;GO:0016740//transferase activity;GO:0016757//transferase activity, transferring glycosyl groups	GO:0001574//ganglioside biosynthetic process;GO:0006486//protein glycosylation;GO:0006688//glycosphingolipid biosynthetic process;GO:0009311//oligosaccharide metabolic process;GO:0009312//oligosaccharide biosynthetic process;GO:0097503//sialylation
ENSG00000185177	2	0	1	0	0	0	0.07	0	0.03	0	0	0	0.0333333	0.001	-5.05889	0.423277	0.524058	ZNF479	zinc finger protein 479 [Source:HGNC Symbol;Acc:HGNC:23258]	Human Diseases	Infectious diseases	ko05168//Herpes simplex infection	K09228	GO:0005634//nucleus	GO:0000978//RNA polymerase II proximal promoter sequence-specific DNA binding;GO:0000981//DNA-binding transcription factor activity, RNA polymerase II-specific;GO:0003677//DNA binding;GO:0005515//protein binding;GO:0046872//metal ion binding	GO:0006355//regulation of transcription, DNA-templated;GO:0006357//regulation of transcription by RNA polymerase II
ENSG00000162551	0	2	1	0	0	0	0	0.07	0.03	0	0	0	0.0333333	0.001	-5.05889	0.426704	0.527576	ALPL	alkaline phosphatase, biomineralization associated [Source:HGNC Symbol;Acc:HGNC:438]	Metabolism;Metabolism;Metabolism	Global and overview maps;Metabolism of cofactors and vitamins;Metabolism of cofactors and vitamins	ko01100//Metabolic pathways;ko00790//Folate biosynthesis;ko00730//Thiamine metabolism	K01077;K01077;K01077	GO:0005576//extracellular region;GO:0005615//extracellular space;GO:0005886//plasma membrane;GO:0016020//membrane;GO:0031012//extracellular matrix;GO:0031225//anchored component of membrane;GO:0065010//extracellular membrane-bounded organelle;GO:0070062//extracellular exosome	GO:0003824//catalytic activity;GO:0004035//alkaline phosphatase activity;GO:0005515//protein binding;GO:0016462//pyrophosphatase activity;GO:0016787//hydrolase activity;GO:0016791//phosphatase activity;GO:0046872//metal ion binding	GO:0001501//skeletal system development;GO:0001649//osteoblast differentiation;GO:0001958//endochondral ossification;GO:0003006//developmental process involved in reproduction;GO:0016311//dephosphorylation;GO:0031214//biomineral tissue development;GO:0032496//response to lipopolysaccharide;GO:0033280//response to vitamin D;GO:0046677//response to antibiotic;GO:0051384//response to glucocorticoid;…
ENSG00000161594	0	1	2	0	0	0	0	0.04	0.06	0	0	0	0.0333333	0.001	-5.05889	0.447266	0.547662	KLHL10	kelch like family member 10 [Source:HGNC Symbol;Acc:HGNC:18829]	-	-	-	-	GO:0005737//cytoplasm	GO:0005515//protein binding	GO:0000902//cell morphogenesis;GO:0007283//spermatogenesis;GO:0007286//spermatid development;GO:0008584//male gonad development;GO:0009566//fertilization;GO:0016567//protein ubiquitination;GO:0030154//cell differentiation;GO:0048808//male genitalia morphogenesis;GO:0048873//homeostasis of number of cells within a tissue
ENSG00000250745	0	0	3	0	0	0	0	0	0.1	0	0	0	0.0333333	0.001	-5.05889	0.528003	0.630078	USP17L20	ubiquitin specific peptidase 17 like family member 20 [Source:HGNC Symbol;Acc:HGNC:44448]	-	-	-	-	GO:0005634//nucleus;GO:0005783//endoplasmic reticulum;GO:0005829//cytosol	GO:0004197//cysteine-type endopeptidase activity;GO:0004843//thiol-dependent ubiquitin-specific protease activity;GO:0008233//peptidase activity;GO:0008234//cysteine-type peptidase activity;GO:0016787//hydrolase activity	GO:0006508//proteolysis;GO:0006511//ubiquitin-dependent protein catabolic process;GO:0016579//protein deubiquitination;GO:0042981//regulation of apoptotic process
ENSG00000134545	1	1	0	0	0	0	0.05	0.05	0	0	0	0	0.0333333	0.001	-5.05889	0.576163	0.676115	KLRC1	killer cell lectin like receptor C1 [Source:HGNC Symbol;Acc:HGNC:6374]	Organismal Systems	Immune system	ko04612//Antigen processing and presentation	K06541	GO:0005886//plasma membrane;GO:0005887//integral component of plasma membrane;GO:0016020//membrane;GO:0016021//integral component of membrane;GO:0043235//receptor complex	GO:0004888//transmembrane signaling receptor activity;GO:0005515//protein binding;GO:0023024//MHC class I protein complex binding;GO:0030246//carbohydrate binding	GO:0001915//negative regulation of T cell mediated cytotoxicity;GO:0002250//adaptive immune response;GO:0002305//CD8-positive, gamma-delta intraepithelial T cell differentiation;GO:0002376//immune system process;GO:0002769//natural killer cell inhibitory signaling pathway;GO:0007166//cell surface receptor signaling pathway;GO:0045087//innate immune response;GO:0045953//negative regulation of natu…
ENSG00000158516	1	1	0	0	0	0	0.05	0.05	0	0	0	0	0.0333333	0.001	-5.05889	0.576163	0.676115	CPA2	carboxypeptidase A2 [Source:HGNC Symbol;Acc:HGNC:2297]	Organismal Systems;Organismal Systems	Digestive system;Digestive system	ko04972//Pancreatic secretion;ko04974//Protein digestion and absorption	K01298;K01298	GO:0005576//extracellular region;GO:0005615//extracellular space;GO:0005773//vacuole	GO:0004180//carboxypeptidase activity;GO:0004181//metallocarboxypeptidase activity;GO:0008233//peptidase activity;GO:0008237//metallopeptidase activity;GO:0008270//zinc ion binding;GO:0016787//hydrolase activity;GO:0046872//metal ion binding	GO:0006508//proteolysis;GO:0007039//protein catabolic process in the vacuole
ENSG00000100604	2	0	0	0	0	0	0.1	0	0	0	0	0	0.0333333	0.001	-5.05889	0.604463	0.703427	CHGA	chromogranin A [Source:HGNC Symbol;Acc:HGNC:1929]	-	-	-	-	GO:0005576//extracellular region;GO:0005615//extracellular space;GO:0030133//transport vesicle;GO:0030141//secretory granule;GO:0031410//cytoplasmic vesicle;GO:0042583//chromaffin granule;GO:0048471//perinuclear region of cytoplasm;GO:0098992//neuronal dense core vesicle	-	GO:0002026//regulation of the force of heart contraction;GO:0002551//mast cell chemotaxis;GO:0006996//organelle organization;GO:0008217//regulation of blood pressure;GO:0019730//antimicrobial humoral response;GO:0031640//killing of cells of other organism;GO:0033366//protein localization to secretory granule;GO:0033604//negative regulation of catecholamine secretion;GO:0042742//defense response t…
ENSG00000143257	2	0	0	0	0	0	0.1	0	0	0	0	0	0.0333333	0.001	-5.05889	0.604463	0.703427	NR1I3	nuclear receptor subfamily 1 group I member 3 [Source:HGNC Symbol;Acc:HGNC:7969]	-	-	-	-	GO:0000785//chromatin;GO:0005634//nucleus;GO:0005654//nucleoplasm;GO:0005737//cytoplasm;GO:0005829//cytosol;GO:0005856//cytoskeleton	GO:0000977//RNA polymerase II regulatory region sequence-specific DNA binding;GO:0000978//RNA polymerase II proximal promoter sequence-specific DNA binding;GO:0000981//DNA-binding transcription factor activity, RNA polymerase II-specific;GO:0001228//DNA-binding transcription activator activity, RNA polymerase II-specific;GO:0003677//DNA binding;GO:0003700//DNA-binding transcription factor activit…	GO:0000122//negative regulation of transcription by RNA polymerase II;GO:0006355//regulation of transcription, DNA-templated;GO:0006367//transcription initiation from RNA polymerase II promoter;GO:0007165//signal transduction;GO:0030154//cell differentiation;GO:0030522//intracellular receptor signaling pathway;GO:0045892//negative regulation of transcription, DNA-templated;GO:0045944//positive re…
ENSG00000117594	0	2	0	0	0	0	0	0.1	0	0	0	0	0.0333333	0.001	-5.05889	0.607359	0.70453	HSD11B1	hydroxysteroid 11-beta dehydrogenase 1 [Source:HGNC Symbol;Acc:HGNC:5208]	Metabolism;Human Diseases;Metabolism;Metabolism	Global and overview maps;Cancers;Xenobiotics biodegradation and metabolism;Lipid metabolism	ko01100//Metabolic pathways;ko05204//Chemical carcinogenesis;ko00980//Metabolism of xenobiotics by cytochrome P450;ko00140//Steroid hormone biosynthesis	K15680;K15680;K15680;K15680	GO:0005783//endoplasmic reticulum;GO:0005789//endoplasmic reticulum membrane;GO:0016020//membrane;GO:0016021//integral component of membrane;GO:0030176//integral component of endoplasmic reticulum membrane	GO:0003845//11-beta-hydroxysteroid dehydrogenase [NAD(P)] activity;GO:0005496//steroid binding;GO:0016491//oxidoreductase activity;GO:0042803//protein homodimerization activity;GO:0050661//NADP binding;GO:0070524//11-beta-hydroxysteroid dehydrogenase (NADP+) activity	GO:0006629//lipid metabolic process;GO:0006704//glucocorticoid biosynthetic process;GO:0006706//steroid catabolic process;GO:0008202//steroid metabolic process;GO:0030324//lung development;GO:0055114//oxidation-reduction process
ENSG00000183378	0	2	0	0	0	0	0	0.1	0	0	0	0	0.0333333	0.001	-5.05889	0.607359	0.70453	OVCH2	ovochymase 2 [Source:HGNC Symbol;Acc:HGNC:29970]	-	-	-	-	-	GO:0004252//serine-type endopeptidase activity;GO:0008233//peptidase activity;GO:0008236//serine-type peptidase activity;GO:0016787//hydrolase activity	GO:0006508//proteolysis
ENSG00000285975	0	2	0	0	0	0	0	0.1	0	0	0	0	0.0333333	0.001	-5.05889	0.607359	0.70453	FAM90A7P	family with sequence similarity 90 member A7, pseudogene [Source:HGNC Symbol;Acc:HGNC:32255]	-	-	-	-	-	-	-
ENSG00000168412	0	1	1	0	0	0	0	0.05	0.05	0	0	0	0.0333333	0.001	-5.05889	0.608137	0.70453	MTNR1A	melatonin receptor 1A [Source:HGNC Symbol;Acc:HGNC:7463]	Environmental Information Processing;Organismal Systems	Signaling molecules and interaction;Environmental adaptation	ko04080//Neuroactive ligand-receptor interaction;ko04713//Circadian entrainment	K04285;K04285	GO:0005886//plasma membrane;GO:0005887//integral component of plasma membrane;GO:0016020//membrane;GO:0016021//integral component of membrane;GO:0043235//receptor complex	GO:0004930//G protein-coupled receptor activity;GO:0005515//protein binding;GO:0008502//melatonin receptor activity;GO:0042562//hormone binding;GO:0097159//organic cyclic compound binding	GO:0007165//signal transduction;GO:0007186//G protein-coupled receptor signaling pathway;GO:0007187//G protein-coupled receptor signaling pathway, coupled to cyclic nucleotide second messenger;GO:0007193//adenylate cyclase-inhibiting G protein-coupled receptor signaling pathway;GO:0007617//mating behavior;GO:0007623//circadian rhythm
ENSG00000241233	0	0	2	0	0	0	0	0	0.1	0	0	0	0.0333333	0.001	-5.05889	0.64679	0.740171	KRTAP5-8	keratin associated protein 5-8 [Source:HGNC Symbol;Acc:HGNC:23603]	-	-	-	-	GO:0005829//cytosol;GO:0005882//intermediate filament;GO:0045095//keratin filament	GO:0005515//protein binding;GO:0030280//structural constituent of epidermis	GO:0008150//biological_process;GO:0031424//keratinization
ENSG00000105261	1	0	0	0	0	0	0.1	0	0	0	0	0	0.0333333	0.001	-5.05889	0.785847	0.8468	OVOL3	ovo like zinc finger 3 [Source:HGNC Symbol;Acc:HGNC:14186]	-	-	-	-	GO:0000785//chromatin;GO:0005634//nucleus	GO:0000978//RNA polymerase II proximal promoter sequence-specific DNA binding;GO:0000981//DNA-binding transcription factor activity, RNA polymerase II-specific;GO:0046872//metal ion binding	GO:0006357//regulation of transcription by RNA polymerase II;GO:0009913//epidermal cell differentiation
ENSG00000128040	0	0	1	0	0	0	0	0	0.1	0	0	0	0.0333333	0.001	-5.05889	0.785847	0.8468	SPINK2	serine peptidase inhibitor Kazal type 2 [Source:HGNC Symbol;Acc:HGNC:11245]	-	-	-	-	GO:0001669//acrosomal vesicle;GO:0005576//extracellular region;GO:0031410//cytoplasmic vesicle	GO:0004866//endopeptidase inhibitor activity;GO:0004867//serine-type endopeptidase inhibitor activity;GO:0005515//protein binding;GO:0030414//peptidase inhibitor activity	GO:0001675//acrosome assembly;GO:0007286//spermatid development;GO:0010466//negative regulation of peptidase activity;GO:0010951//negative regulation of endopeptidase activity;GO:1900004//negative regulation of serine-type endopeptidase activity
ENSG00000163632	1	0	0	0	0	0	0.1	0	0	0	0	0	0.0333333	0.001	-5.05889	0.785847	0.8468	C3orf49	chromosome 3 open reading frame 49 [Source:HGNC Symbol;Acc:HGNC:25190]	-	-	-	-	-	-	-
ENSG00000167434	1	0	0	0	0	0	0.1	0	0	0	0	0	0.0333333	0.001	-5.05889	0.785847	0.8468	CA4	carbonic anhydrase 4 [Source:HGNC Symbol;Acc:HGNC:1375]	Metabolism;Organismal Systems;Metabolism	Global and overview maps;Excretory system;Energy metabolism	ko01100//Metabolic pathways;ko04964//Proximal tubule bicarbonate reclamation;ko00910//Nitrogen metabolism	K18246;K18246;K18246	GO:0005791//rough endoplasmic reticulum;GO:0005793//endoplasmic reticulum-Golgi intermediate compartment;GO:0005794//Golgi apparatus;GO:0005802//trans-Golgi network;GO:0005886//plasma membrane;GO:0009986//cell surface;GO:0016020//membrane;GO:0016021//integral component of membrane;GO:0016324//apical plasma membrane;GO:0030658//transport vesicle membrane;GO:0030667//secretory granule membrane;GO:0…	GO:0004089//carbonate dehydratase activity;GO:0005515//protein binding;GO:0008270//zinc ion binding;GO:0016829//lyase activity;GO:0016836//hydro-lyase activity;GO:0046872//metal ion binding	GO:0006730//one-carbon metabolic process;GO:0015701//bicarbonate transport
ENSG00000186081	0	0	1	0	0	0	0	0	0.1	0	0	0	0.0333333	0.001	-5.05889	0.785847	0.8468	KRT5	keratin 5 [Source:HGNC Symbol;Acc:HGNC:6442]	-	-	-	-	GO:0005634//nucleus;GO:0005737//cytoplasm;GO:0005829//cytosol;GO:0005882//intermediate filament;GO:0016020//membrane;GO:0045095//keratin filament;GO:0070062//extracellular exosome	GO:0005200//structural constituent of cytoskeleton;GO:0005515//protein binding;GO:0097110//scaffold protein binding	GO:0007010//cytoskeleton organization;GO:0008544//epidermis development;GO:0031424//keratinization;GO:0031581//hemidesmosome assembly;GO:0070268//cornification
ENSG00000196735	0	1	0	0	0	0	0	0.1	0	0	0	0	0.0333333	0.001	-5.05889	0.785847	0.8468	HLA-DQA1	major histocompatibility complex, class II, DQ alpha 1 [Source:HGNC Symbol;Acc:HGNC:4942]	Human Diseases;Human Diseases;Human Diseases;Human Diseases;Cellular Processes;Human Diseases;Human Diseases;Organismal Systems;Human Diseases;Human Diseases;Environmental Information Processing;Human Diseases;Human Diseases;Human Diseases;Organismal Systems;Organismal Systems;Human Diseases;Human Diseases;Human Diseases;Organismal Systems;Organismal Systems;Human Diseases;Human Diseases;Human Di…	Infectious diseases;Infectious diseases;Infectious diseases;Infectious diseases;Transport and catabolism;Immune diseases;Infectious diseases;Immune system;Infectious diseases;Immune diseases;Signaling molecules and interaction;Infectious diseases;Cardiovascular diseases;Immune diseases;Immune system;Immune system;Infectious diseases;Immune diseases;Immune diseases;Immune system;Immune system;Immu…	ko05168//Herpes simplex infection;ko05169//Epstein-Barr virus infection;ko05152//Tuberculosis;ko05166//HTLV-I infection;ko04145//Phagosome;ko05322//Systemic lupus erythematosus;ko05164//Influenza A;ko04640//Hematopoietic cell lineage;ko05150//Staphylococcus aureus infection;ko05323//Rheumatoid arthritis;ko04514//Cell adhesion molecules (CAMs);ko05140//Leishmaniasis;ko05416//Viral myocarditis;ko05…	K06752;K06752;K06752;K06752;K06752;K06752;K06752;K06752;K06752;K06752;K06752;K06752;K06752;K06752;K06752;K06752;K06752;K06752;K06752;K06752;K06752;K06752;K06752;K06752	GO:0000139//Golgi membrane;GO:0005764//lysosome;GO:0005765//lysosomal membrane;GO:0005768//endosome;GO:0005783//endoplasmic reticulum;GO:0005789//endoplasmic reticulum membrane;GO:0005794//Golgi apparatus;GO:0005886//plasma membrane;GO:0005887//integral component of plasma membrane;GO:0010008//endosome membrane;GO:0012507//ER to Golgi transport vesicle membrane;GO:0016020//membrane;GO:0016021//in…	GO:0005515//protein binding;GO:0032395//MHC class II receptor activity;GO:0042605//peptide antigen binding;GO:0046872//metal ion binding	GO:0002250//adaptive immune response;GO:0002376//immune system process;GO:0002504//antigen processing and presentation of peptide or polysaccharide antigen via MHC class II;GO:0006955//immune response;GO:0019882//antigen processing and presentation;GO:0019886//antigen processing and presentation of exogenous peptide antigen via MHC class II;GO:0050852//T cell receptor signaling pathway;GO:0060333…
ENSG00000203785	0	1	0	0	0	0	0	0.1	0	0	0	0	0.0333333	0.001	-5.05889	0.785847	0.8468	SPRR2E	small proline rich protein 2E [Source:HGNC Symbol;Acc:HGNC:11265]	-	-	-	-	GO:0001533//cornified envelope;GO:0005737//cytoplasm;GO:0005829//cytosol	GO:0005198//structural molecule activity;GO:0005515//protein binding;GO:0030280//structural constituent of epidermis	GO:0008544//epidermis development;GO:0018149//peptide cross-linking;GO:0031424//keratinization;GO:0070268//cornification
ENSG00000268279	0	0	1	0	0	0	0	0	0.1	0	0	0	0.0333333	0.001	-5.05889	0.785847	0.8468	-	novel transcript	-	-	-	-	GO:0005639//integral component of nuclear inner membrane;GO:0016020//membrane;GO:0016021//integral component of membrane	-	GO:0071763//nuclear membrane organization
ENSG00000275489	0	0	1	0	0	0	0	0	0.1	0	0	0	0.0333333	0.001	-5.05889	0.785847	0.8468	C17orf98	chromosome 17 open reading frame 98 [Source:HGNC Symbol;Acc:HGNC:34492]	-	-	-	-	-	-	-
ENSG00000122786	3721	4073	5321	149	150	124	82.81	88.83	101.56	2.84	2.93	2.48	91.0667	2.75	-5.04942	0	0	CALD1	caldesmon 1 [Source:HGNC Symbol;Acc:HGNC:1441]	Organismal Systems	Circulatory system	ko04270//Vascular smooth muscle contraction	K12327	GO:0005737//cytoplasm;GO:0005829//cytosol;GO:0005856//cytoskeleton;GO:0005886//plasma membrane;GO:0015629//actin cytoskeleton;GO:0016020//membrane;GO:0030016//myofibril;GO:0030478//actin cap	GO:0003779//actin binding;GO:0005515//protein binding;GO:0005516//calmodulin binding;GO:0005523//tropomyosin binding;GO:0017022//myosin binding;GO:0045296//cadherin binding	GO:0001525//angiogenesis;GO:0006936//muscle contraction;GO:0051017//actin filament bundle assembly
ENSG00000102048	179	166	227	7	6	6	7.55	6.92	8	0.25	0.21	0.22	7.49	0.226667	-5.04632	5.45e-39	4.22e-38	ASB9	ankyrin repeat and SOCS box containing 9 [Source:HGNC Symbol;Acc:HGNC:17184]	-	-	-	-	GO:0005739//mitochondrion;GO:0005829//cytosol	GO:0005515//protein binding	GO:0016567//protein ubiquitination;GO:0035556//intracellular signal transduction;GO:0043687//post-translational protein modification;GO:0045732//positive regulation of protein catabolic process
ENSG00000101306	35	25	22	2	0	1	0.88	0.63	0.47	0.04	0	0.02	0.66	0.02	-5.04439	5.7e-07	1.4e-06	MYLK2	myosin light chain kinase 2 [Source:HGNC Symbol;Acc:HGNC:16243]	Environmental Information Processing;Cellular Processes;Cellular Processes;Environmental Information Processing;Organismal Systems;Environmental Information Processing;Organismal Systems;Organismal Systems;Organismal Systems	Signal transduction;Cell motility;Cellular community - eukaryotes;Signal transduction;Endocrine system;Signal transduction;Circulatory system;Immune system;Digestive system	ko04020//Calcium signaling pathway;ko04810//Regulation of actin cytoskeleton;ko04510//Focal adhesion;ko04022//cGMP - PKG signaling pathway;ko04921//Oxytocin signaling pathway;ko04371//Apelin signaling pathway;ko04270//Vascular smooth muscle contraction;ko04611//Platelet activation;ko04971//Gastric acid secretion	K00907;K00907;K00907;K00907;K00907;K00907;K00907;K00907;K00907	GO:0005634//nucleus;GO:0005737//cytoplasm;GO:0030017//sarcomere;GO:0045202//synapse	GO:0000166//nucleotide binding;GO:0004672//protein kinase activity;GO:0004674//protein serine/threonine kinase activity;GO:0004683//calmodulin-dependent protein kinase activity;GO:0004687//myosin light chain kinase activity;GO:0005515//protein binding;GO:0005516//calmodulin binding;GO:0005524//ATP binding;GO:0016301//kinase activity;GO:0016740//transferase activity;GO:0032027//myosin light chain …	GO:0006468//protein phosphorylation;GO:0006941//striated muscle contraction;GO:0007274//neuromuscular synaptic transmission;GO:0010628//positive regulation of gene expression;GO:0014816//skeletal muscle satellite cell differentiation;GO:0016310//phosphorylation;GO:0018107//peptidyl-threonine phosphorylation;GO:0032971//regulation of muscle filament sliding;GO:0035914//skeletal muscle cell differe…
ENSG00000134569	223	210	224	9	5	9	2.12	1.82	1.63	0.06	0.04	0.07	1.85667	0.0566667	-5.03407	2.58e-44	2.3e-43	LRP4	LDL receptor related protein 4 [Source:HGNC Symbol;Acc:HGNC:6696]	-	-	-	-	GO:0005886//plasma membrane;GO:0009986//cell surface;GO:0014069//postsynaptic density;GO:0016020//membrane;GO:0016021//integral component of membrane;GO:0030425//dendrite;GO:0031594//neuromuscular junction;GO:0043025//neuronal cell body;GO:0044853//plasma membrane raft;GO:0097060//synaptic membrane	GO:0005509//calcium ion binding;GO:0005515//protein binding;GO:0030971//receptor tyrosine kinase binding;GO:0034185//apolipoprotein binding;GO:0042803//protein homodimerization activity;GO:0097110//scaffold protein binding	GO:0001822//kidney development;GO:0001932//regulation of protein phosphorylation;GO:0001942//hair follicle development;GO:0006897//endocytosis;GO:0007275//multicellular organism development;GO:0008104//protein localization;GO:0009953//dorsal/ventral pattern formation;GO:0009954//proximal/distal pattern formation;GO:0016055//Wnt signaling pathway;GO:0030154//cell differentiation;GO:0030279//negati…
ENSG00000185585	336	328	379	9	10	11	3.88	3.65	3.54	0.15	0.09	0.1	3.69	0.113333	-5.02498	3.51e-67	4.7e-66	OLFML2A	olfactomedin like 2A [Source:HGNC Symbol;Acc:HGNC:27270]	-	-	-	-	GO:0005576//extracellular region;GO:0031012//extracellular matrix	GO:0042802//identical protein binding;GO:0050840//extracellular matrix binding	GO:0030198//extracellular matrix organization
ENSG00000163064	18	11	19	1	0	1	0.52	0.32	0.46	0.02	0	0.02	0.433333	0.0133333	-5.02237	0.000100451	0.000208031	EN1	engrailed homeobox 1 [Source:HGNC Symbol;Acc:HGNC:3342]	Environmental Information Processing	Signal transduction	ko04341//Hedgehog signaling pathway - fly	K09319	GO:0000785//chromatin;GO:0005634//nucleus;GO:0016020//membrane	GO:0000978//RNA polymerase II proximal promoter sequence-specific DNA binding;GO:0000981//DNA-binding transcription factor activity, RNA polymerase II-specific;GO:0001227//DNA-binding transcription repressor activity, RNA polymerase II-specific;GO:0003677//DNA binding;GO:1990837//sequence-specific double-stranded DNA binding	GO:0000122//negative regulation of transcription by RNA polymerase II;GO:0001501//skeletal system development;GO:0006355//regulation of transcription, DNA-templated;GO:0006357//regulation of transcription by RNA polymerase II;GO:0007275//multicellular organism development;GO:0008344//adult locomotory behavior;GO:0009653//anatomical structure morphogenesis;GO:0009953//dorsal/ventral pattern format…
ENSG00000205795	9	7	11	0	0	1	0.23	0.18	0.24	0	0	0.02	0.216667	0.00666667	-5.02237	0.00109641	0.00205344	CYS1	cystin 1 [Source:HGNC Symbol;Acc:HGNC:18525]	-	-	-	-	GO:0005737//cytoplasm;GO:0005829//cytosol;GO:0005856//cytoskeleton;GO:0005886//plasma membrane;GO:0005929//cilium;GO:0016020//membrane;GO:0042995//cell projection;GO:0060170//ciliary membrane	GO:0005515//protein binding	GO:0060271//cilium assembly
ENSG00000135702	9	1	2	0	1	0	0.52	0.02	0.11	0	0.02	0	0.216667	0.00666667	-5.02237	0.045145	0.0691271	CHST5	carbohydrate sulfotransferase 5 [Source:HGNC Symbol;Acc:HGNC:1973]	-	-	-	-	GO:0000139//Golgi membrane;GO:0005794//Golgi apparatus;GO:0005802//trans-Golgi network;GO:0016020//membrane;GO:0016021//integral component of membrane;GO:0031228//intrinsic component of Golgi membrane	GO:0001517//N-acetylglucosamine 6-O-sulfotransferase activity;GO:0008146//sulfotransferase activity;GO:0016740//transferase activity	GO:0005975//carbohydrate metabolic process;GO:0006044//N-acetylglucosamine metabolic process;GO:0006477//protein sulfation;GO:0006790//sulfur compound metabolic process;GO:0018146//keratan sulfate biosynthetic process
ENSG00000178498	73	70	103	6	3	0	3.12	2.83	3.45	0.19	0.1	0	3.13333	0.0966667	-5.01854	1.55e-17	6.46e-17	DTX3	deltex E3 ubiquitin ligase 3 [Source:HGNC Symbol;Acc:HGNC:24457]	Environmental Information Processing	Signal transduction	ko04330//Notch signaling pathway	K06058	GO:0005654//nucleoplasm;GO:0005737//cytoplasm	GO:0005515//protein binding;GO:0016740//transferase activity;GO:0046872//metal ion binding;GO:0061630//ubiquitin protein ligase activity	GO:0007219//Notch signaling pathway;GO:0016567//protein ubiquitination
ENSG00000154330	28	50	62	3	1	0	1.01	1.5	1.7	0.1	0.03	0	1.40333	0.0433333	-5.01724	4.58e-10	1.36e-09	PGM5	phosphoglucomutase 5 [Source:HGNC Symbol;Acc:HGNC:8908]	-	-	-	-	GO:0001725//stress fiber;GO:0005737//cytoplasm;GO:0005829//cytosol;GO:0005856//cytoskeleton;GO:0005912//adherens junction;GO:0005914//spot adherens junction;GO:0005925//focal adhesion;GO:0009898//cytoplasmic side of plasma membrane;GO:0014704//intercalated disc;GO:0016010//dystrophin-associated glycoprotein complex;GO:0030018//Z disc;GO:0030054//cell junction;GO:0030055//cell-substrate junction;G…	GO:0000287//magnesium ion binding;GO:0005198//structural molecule activity;GO:0016868//intramolecular transferase activity, phosphotransferases;GO:0046872//metal ion binding	GO:0005975//carbohydrate metabolic process;GO:0006006//glucose metabolic process;GO:0007155//cell adhesion;GO:0014706//striated muscle tissue development;GO:0030239//myofibril assembly;GO:0071704//organic substance metabolic process
ENSG00000264230	557	534	590	27	14	16	20.16	19.63	17.81	0.8	0.48	0.5	19.2	0.593333	-5.01612	2.38e-102	5.19e-101	ANXA8L1	annexin A8 like 1 [Source:HGNC Symbol;Acc:HGNC:23334]	-	-	-	-	GO:0005737//cytoplasm	GO:0005509//calcium ion binding;GO:0005544//calcium-dependent phospholipid binding;GO:0046872//metal ion binding	GO:0007032//endosome organization;GO:0016197//endosomal transport;GO:1900004//negative regulation of serine-type endopeptidase activity;GO:1900138//negative regulation of phospholipase A2 activity
ENSG00000165124	198	170	159	8	6	4	1.15	0.98	0.77	0.04	0.03	0.02	0.966667	0.03	-5.00998	2.91e-34	2.03e-33	SVEP1	sushi, von Willebrand factor type A, EGF and pentraxin domain containing 1 [Source:HGNC Symbol;Acc:HGNC:15985]	-	-	-	-	GO:0005576//extracellular region;GO:0005615//extracellular space;GO:0005634//nucleus;GO:0005737//cytoplasm;GO:0016020//membrane	GO:0003682//chromatin binding;GO:0005509//calcium ion binding	GO:0001945//lymph vessel development;GO:0003017//lymph circulation;GO:0007155//cell adhesion;GO:0008544//epidermis development;GO:0010467//gene expression;GO:0036303//lymph vessel morphogenesis;GO:0048014//Tie signaling pathway;GO:0120193//tight junction organization
ENSG00000180447	128	110	143	6	3	4	2.88	2.47	2.7	0.11	0.06	0.08	2.68333	0.0833333	-5.00899	7.72e-27	4.38e-26	GAS1	growth arrest specific 1 [Source:HGNC Symbol;Acc:HGNC:4165]	Environmental Information Processing	Signal transduction	ko04340//Hedgehog signaling pathway	K06232	GO:0005886//plasma membrane;GO:0016020//membrane;GO:0016021//integral component of membrane;GO:0031225//anchored component of membrane;GO:0046658//anchored component of plasma membrane	GO:0005515//protein binding	GO:0007049//cell cycle;GO:0007050//cell cycle arrest;GO:0008589//regulation of smoothened signaling pathway;GO:0010955//negative regulation of protein processing;GO:0035924//cellular response to vascular endothelial growth factor stimulus;GO:0042981//regulation of apoptotic process;GO:0045165//cell fate commitment;GO:0045930//negative regulation of mitotic cell cycle;GO:0048589//developmental gro…
ENSG00000172986	10	6	11	0	0	1	0.3	0.13	0.2	0	0	0.02	0.21	0.00666667	-4.97728	0.00114256	0.00213701	GXYLT2	glucoside xylosyltransferase 2 [Source:HGNC Symbol;Acc:HGNC:33383]	Metabolism	Glycan biosynthesis and metabolism	ko00514//Other types of O-glycan biosynthesis	K13676	GO:0016020//membrane;GO:0016021//integral component of membrane	GO:0016740//transferase activity;GO:0016757//transferase activity, transferring glycosyl groups;GO:0035252//UDP-xylosyltransferase activity	GO:0016266//O-glycan processing
ENSG00000234284	54	60	83	2	5	2	2.06	1.43	1.85	0.04	0.09	0.04	1.78	0.0566667	-4.97323	5.19e-15	1.95e-14	ZNF879	zinc finger protein 879 [Source:HGNC Symbol;Acc:HGNC:37273]	Human Diseases	Infectious diseases	ko05168//Herpes simplex infection	K09228	GO:0005634//nucleus	GO:0000978//RNA polymerase II proximal promoter sequence-specific DNA binding;GO:0000981//DNA-binding transcription factor activity, RNA polymerase II-specific;GO:0003677//DNA binding;GO:0046872//metal ion binding	GO:0006355//regulation of transcription, DNA-templated;GO:0006357//regulation of transcription by RNA polymerase II
ENSG00000142149	61	49	53	3	1	2	0.56	0.45	0.56	0.02	0.01	0.02	0.523333	0.0166667	-4.97269	1.36e-12	4.59e-12	HUNK	hormonally up-regulated Neu-associated kinase [Source:HGNC Symbol;Acc:HGNC:13326]	-	-	-	-	GO:0005634//nucleus;GO:0005737//cytoplasm	GO:0000166//nucleotide binding;GO:0004672//protein kinase activity;GO:0004674//protein serine/threonine kinase activity;GO:0005515//protein binding;GO:0005524//ATP binding;GO:0016301//kinase activity;GO:0016740//transferase activity	GO:0006468//protein phosphorylation;GO:0007165//signal transduction;GO:0007275//multicellular organism development;GO:0016310//phosphorylation;GO:0035556//intracellular signal transduction
ENSG00000198846	17	27	33	2	0	1	0.3	0.47	0.48	0.03	0	0.01	0.416667	0.0133333	-4.96578	1.24e-06	2.98e-06	TOX	thymocyte selection associated high mobility group box [Source:HGNC Symbol;Acc:HGNC:18988]	-	-	-	-	GO:0005634//nucleus	GO:0003677//DNA binding;GO:0005515//protein binding;GO:0031490//chromatin DNA binding	GO:0001779//natural killer cell differentiation;GO:0002362//CD4-positive, CD25-positive, alpha-beta regulatory T cell lineage commitment;GO:0002364//NK T cell lineage commitment;GO:0002521//leukocyte differentiation;GO:0006325//chromatin organization;GO:0006357//regulation of transcription by RNA polymerase II;GO:0007399//nervous system development;GO:0010976//positive regulation of neuron projec…
ENSG00000124140	31	41	33	0	3	1	5.47	7.14	4.75	0	0.41	0.15	5.78667	0.186667	-4.9542	1.39e-08	3.78e-08	SLC12A5	solute carrier family 12 member 5 [Source:HGNC Symbol;Acc:HGNC:13818]	Organismal Systems	Nervous system	ko04727//GABAergic synapse	K23967	GO:0005886//plasma membrane;GO:0005887//integral component of plasma membrane;GO:0016020//membrane;GO:0016021//integral component of membrane;GO:0043005//neuron projection;GO:0043025//neuronal cell body;GO:0045202//synapse;GO:0071944//cell periphery	GO:0015108//chloride transmembrane transporter activity;GO:0015293//symporter activity;GO:0015377//cation:chloride symporter activity;GO:0015379//potassium:chloride symporter activity;GO:0019901//protein kinase binding;GO:0022857//transmembrane transporter activity	GO:0006811//ion transport;GO:0006813//potassium ion transport;GO:0006821//chloride transport;GO:0006873//cellular ion homeostasis;GO:0006884//cell volume homeostasis;GO:0006971//hypotonic response;GO:0007268//chemical synaptic transmission;GO:0007612//learning;GO:0030644//cellular chloride ion homeostasis;GO:0035264//multicellular organism growth;GO:0040040//thermosensory behavior;GO:0042493//res…
ENSG00000144857	30	23	30	1	1	0	0.65	1.75	0.7	0.05	0.05	0	1.03333	0.0333333	-4.9542	1.22e-06	2.94e-06	BOC	BOC cell adhesion associated, oncogene regulated [Source:HGNC Symbol;Acc:HGNC:17173]	Organismal Systems;Environmental Information Processing	Development;Signal transduction	ko04360//Axon guidance;ko04340//Hedgehog signaling pathway	K20020;K20020	GO:0005886//plasma membrane;GO:0005887//integral component of plasma membrane;GO:0016020//membrane;GO:0016021//integral component of membrane;GO:0044295//axonal growth cone	GO:0005515//protein binding	GO:0007155//cell adhesion;GO:0007224//smoothened signaling pathway;GO:0007411//axon guidance;GO:0045663//positive regulation of myoblast differentiation;GO:0051149//positive regulation of muscle cell differentiation
ENSG00000105894	343	442	496	19	12	15	16.37	21.08	19.86	0.75	0.49	0.61	19.1033	0.616667	-4.95319	3.8e-78	6.12e-77	PTN	pleiotrophin [Source:HGNC Symbol;Acc:HGNC:9630]	-	-	-	-	GO:0005576//extracellular region;GO:0005604//basement membrane;GO:0005615//extracellular space;GO:0005737//cytoplasm;GO:0005783//endoplasmic reticulum;GO:0005886//plasma membrane;GO:0009986//cell surface;GO:0016020//membrane;GO:0031594//neuromuscular junction;GO:0032991//protein-containing complex;GO:0048471//perinuclear region of cytoplasm;GO:0098793//presynapse;GO:0098794//postsynapse	GO:0004864//protein phosphatase inhibitor activity;GO:0005178//integrin binding;GO:0005515//protein binding;GO:0005539//glycosaminoglycan binding;GO:0008083//growth factor activity;GO:0008201//heparin binding;GO:0019901//protein kinase binding;GO:0035373//chondroitin sulfate proteoglycan binding;GO:0035374//chondroitin sulfate binding;GO:0038085//vascular endothelial growth factor binding;GO:0043…	GO:0001503//ossification;GO:0001889//liver development;GO:0002232//leukocyte chemotaxis involved in inflammatory response;GO:0002690//positive regulation of leukocyte chemotaxis;GO:0007165//signal transduction;GO:0007185//transmembrane receptor protein tyrosine phosphatase signaling pathway;GO:0007229//integrin-mediated signaling pathway;GO:0007399//nervous system development;GO:0007406//negative…
ENSG00000103175	41	50	47	1	2	2	2.23	2.71	2.15	0.05	0.09	0.09	2.36333	0.0766667	-4.94608	5.68e-11	1.77e-10	WFDC1	WAP four-disulfide core domain 1 [Source:HGNC Symbol;Acc:HGNC:15466]	-	-	-	-	GO:0005576//extracellular region;GO:0005615//extracellular space	GO:0003674//molecular_function;GO:0004867//serine-type endopeptidase inhibitor activity;GO:0030414//peptidase inhibitor activity	GO:0001558//regulation of cell growth;GO:0010466//negative regulation of peptidase activity;GO:0010951//negative regulation of endopeptidase activity;GO:0030308//negative regulation of cell growth;GO:0032355//response to estradiol;GO:0042493//response to drug;GO:0050680//negative regulation of epithelial cell proliferation;GO:0050728//negative regulation of inflammatory response;GO:0061045//negat…
ENSG00000126895	15	11	9	0	0	1	0.62	0.55	0.37	0	0	0.05	0.513333	0.0166667	-4.94486	0.000243245	0.000487011	AVPR2	arginine vasopressin receptor 2 [Source:HGNC Symbol;Acc:HGNC:897]	Environmental Information Processing;Environmental Information Processing;Organismal Systems	Signaling molecules and interaction;Signal transduction;Excretory system	ko04080//Neuroactive ligand-receptor interaction;ko04072//Phospholipase D signaling pathway;ko04962//Vasopressin-regulated water reabsorption	K04228;K04228;K04228	GO:0005768//endosome;GO:0005783//endoplasmic reticulum;GO:0005794//Golgi apparatus;GO:0005886//plasma membrane;GO:0005887//integral component of plasma membrane;GO:0016020//membrane;GO:0016021//integral component of membrane;GO:0030139//endocytic vesicle;GO:0030669//clathrin-coated endocytic vesicle membrane;GO:0048471//perinuclear region of cytoplasm	GO:0004930//G protein-coupled receptor activity;GO:0005000//vasopressin receptor activity;GO:0005515//protein binding;GO:0042277//peptide binding	GO:0001992//regulation of systemic arterial blood pressure by vasopressin;GO:0002862//negative regulation of inflammatory response to antigenic stimulus;GO:0003084//positive regulation of systemic arterial blood pressure;GO:0003091//renal water homeostasis;GO:0007165//signal transduction;GO:0007186//G protein-coupled receptor signaling pathway;GO:0007188//adenylate cyclase-modulating G protein-co…
ENSG00000197921	12	11	7	0	1	0	0.64	0.59	0.31	0	0.05	0	0.513333	0.0166667	-4.94486	0.000594817	0.00115006	HES5	hes family bHLH transcription factor 5 [Source:HGNC Symbol;Acc:HGNC:19764]	Human Diseases;Human Diseases;Human Diseases;Environmental Information Processing	Cancers;Infectious diseases;Cancers;Signal transduction	ko05200//Pathways in cancer;ko05165//Human papillomavirus infection;ko05224//Breast cancer;ko04330//Notch signaling pathway	K06055;K06055;K06055;K06055	GO:0000785//chromatin;GO:0005575//cellular_component;GO:0005634//nucleus;GO:0005654//nucleoplasm	GO:0000978//RNA polymerase II proximal promoter sequence-specific DNA binding;GO:0000981//DNA-binding transcription factor activity, RNA polymerase II-specific;GO:0001227//DNA-binding transcription repressor activity, RNA polymerase II-specific;GO:0003677//DNA binding;GO:0003682//chromatin binding;GO:0003690//double-stranded DNA binding;GO:0008134//transcription factor binding;GO:0046983//protein…	GO:0000122//negative regulation of transcription by RNA polymerase II;GO:0006355//regulation of transcription, DNA-templated;GO:0006357//regulation of transcription by RNA polymerase II;GO:0007155//cell adhesion;GO:0007219//Notch signaling pathway;GO:0007224//smoothened signaling pathway;GO:0007275//multicellular organism development;GO:0007399//nervous system development;GO:0007420//brain develo…
ENSG00000255150	56	56	87	2	4	1	2.7	2.7	3.52	0.08	0.17	0.04	2.97333	0.0966667	-4.94292	1.18e-14	4.37e-14	EID3	EP300 interacting inhibitor of differentiation 3 [Source:HGNC Symbol;Acc:HGNC:32961]	-	-	-	-	GO:0000781//chromosome, telomeric region;GO:0005634//nucleus;GO:0005654//nucleoplasm;GO:0005694//chromosome;GO:0005730//nucleolus;GO:0005737//cytoplasm;GO:0030915//Smc5-Smc6 complex	GO:0005515//protein binding	GO:0006281//DNA repair;GO:0006310//DNA recombination;GO:0006974//cellular response to DNA damage stimulus
ENSG00000176907	1892	2657	3202	89	97	92	73.21	102.68	103.94	2.86	3.22	3.03	93.2767	3.03667	-4.94096	1.26e-230	1.03e-228	TCIM	transcriptional and immune response regulator [Source:HGNC Symbol;Acc:HGNC:1357]	-	-	-	-	GO:0005634//nucleus;GO:0005654//nucleoplasm;GO:0005730//nucleolus;GO:0005737//cytoplasm;GO:0005829//cytosol;GO:0005886//plasma membrane;GO:0016607//nuclear speck	GO:0005112//Notch binding;GO:0005515//protein binding	GO:0002264//endothelial cell activation involved in immune response;GO:0006915//apoptotic process;GO:0010739//positive regulation of protein kinase A signaling;GO:0034605//cellular response to heat;GO:0043066//negative regulation of apoptotic process;GO:0043620//regulation of DNA-templated transcription in response to stress;GO:0045746//negative regulation of Notch signaling pathway;GO:1900020//p…
ENSG00000155926	3	9	2	0	1	0	0.16	0.39	0.06	0	0.02	0	0.203333	0.00666667	-4.93074	0.0238374	0.0381271	SLA	Src like adaptor [Source:HGNC Symbol;Acc:HGNC:10902]	-	-	-	-	GO:0005737//cytoplasm;GO:0005768//endosome;GO:0005829//cytosol;GO:0005925//focal adhesion;GO:0031234//extrinsic component of cytoplasmic side of plasma membrane;GO:0043197//dendritic spine	GO:0004713//protein tyrosine kinase activity;GO:0004715//non-membrane spanning protein tyrosine kinase activity;GO:0005102//signaling receptor binding;GO:0005515//protein binding	GO:0007169//transmembrane receptor protein tyrosine kinase signaling pathway;GO:0009966//regulation of signal transduction;GO:0018108//peptidyl-tyrosine phosphorylation;GO:0019221//cytokine-mediated signaling pathway;GO:0030154//cell differentiation;GO:0045087//innate immune response
ENSG00000090376	367	415	539	12	10	13	3.68	3.91	3.95	0.08	0.11	0.19	3.84667	0.126667	-4.9245	6.59e-79	1.07e-77	IRAK3	interleukin 1 receptor associated kinase 3 [Source:HGNC Symbol;Acc:HGNC:17020]	Organismal Systems	Nervous system	ko04722//Neurotrophin signaling pathway	K04732	GO:0005634//nucleus;GO:0005737//cytoplasm;GO:0005886//plasma membrane	GO:0000166//nucleotide binding;GO:0000287//magnesium ion binding;GO:0004672//protein kinase activity;GO:0004674//protein serine/threonine kinase activity;GO:0005515//protein binding;GO:0005524//ATP binding;GO:0016301//kinase activity;GO:0016740//transferase activity;GO:0042803//protein homodimerization activity;GO:0046982//protein heterodimerization activity	GO:0001960//negative regulation of cytokine-mediated signaling pathway;GO:0002755//MyD88-dependent toll-like receptor signaling pathway;GO:0006468//protein phosphorylation;GO:0007165//signal transduction;GO:0009615//response to virus;GO:0010933//positive regulation of macrophage tolerance induction;GO:0010936//negative regulation of macrophage cytokine production;GO:0016310//phosphorylation;GO:00…
ENSG00000114251	1867	1868	2428	102	73	75	39.53	37.07	44.43	1.29	1.48	1.22	40.3433	1.33	-4.92283	2.38e-293	3.63e-291	WNT5A	Wnt family member 5A [Source:HGNC Symbol;Acc:HGNC:12784]	Human Diseases;Human Diseases;Human Diseases;Human Diseases;Organismal Systems;Human Diseases;Environmental Information Processing;Environmental Information Processing;Human Diseases;Environmental Information Processing;Human Diseases;Human Diseases;Cellular Processes;Organismal Systems;Human Diseases	Cancers;Neurodegenerative diseases;Infectious diseases;Cancers;Development;Cancers;Signal transduction;Signal transduction;Endocrine and metabolic diseases;Signal transduction;Cancers;Cancers;Cellular community - eukaryotes;Endocrine system;Cancers	ko05200//Pathways in cancer;ko05010//Alzheimer disease;ko05165//Human papillomavirus infection;ko05205//Proteoglycans in cancer;ko04360//Axon guidance;ko05225//Hepatocellular carcinoma;ko04310//Wnt signaling pathway;ko04150//mTOR signaling pathway;ko04934//Cushing syndrome;ko04390//Hippo signaling pathway;ko05224//Breast cancer;ko05226//Gastric cancer;ko04550//Signaling pathways regulating plurip…	K00444;K00444;K00444;K00444;K00444;K00444;K00444;K00444;K00444;K00444;K00444;K00444;K00444;K00444;K00444	GO:0005576//extracellular region;GO:0005615//extracellular space;GO:0005788//endoplasmic reticulum lumen;GO:0005796//Golgi lumen;GO:0005886//plasma membrane;GO:0009986//cell surface;GO:0030666//endocytic vesicle membrane;GO:0030669//clathrin-coated endocytic vesicle membrane;GO:0031012//extracellular matrix;GO:0062023//collagen-containing extracellular matrix;GO:0070062//extracellular exosome;GO:…	GO:0005102//signaling receptor binding;GO:0005109//frizzled binding;GO:0005115//receptor tyrosine kinase-like orphan receptor binding;GO:0005125//cytokine activity;GO:0005515//protein binding;GO:0005543//phospholipid binding;GO:0019904//protein domain specific binding;GO:0048018//receptor ligand activity;GO:1902379//chemoattractant activity involved in axon guidance	GO:0000187//activation of MAPK activity;GO:0001667//ameboidal-type cell migration;GO:0001736//establishment of planar polarity;GO:0001756//somitogenesis;GO:0001819//positive regulation of cytokine production;GO:0001822//kidney development;GO:0001837//epithelial to mesenchymal transition;GO:0001843//neural tube closure;GO:0001934//positive regulation of protein phosphorylation;GO:0001938//positive…
ENSG00000154099	3	8	1	0	1	0	0.19	0.66	0.06	0	0.03	0	0.303333	0.01	-4.92283	0.0415213	0.0639985	DNAAF1	dynein axonemal assembly factor 1 [Source:HGNC Symbol;Acc:HGNC:30539]	-	-	-	-	GO:0000922//spindle pole;GO:0005576//extracellular region;GO:0005737//cytoplasm;GO:0005829//cytosol;GO:0005856//cytoskeleton;GO:0005886//plasma membrane;GO:0005929//cilium;GO:0005930//axoneme;GO:0016607//nuclear speck;GO:0042995//cell projection	GO:0005515//protein binding;GO:0070840//dynein complex binding	GO:0001947//heart looping;GO:0003341//cilium movement;GO:0003356//regulation of cilium beat frequency;GO:0030324//lung development;GO:0035469//determination of pancreatic left/right asymmetry;GO:0036158//outer dynein arm assembly;GO:0036159//inner dynein arm assembly;GO:0044458//motile cilium assembly;GO:0060271//cilium assembly;GO:0060287//epithelial cilium movement involved in determination of …
ENSG00000104213	306	304	366	7	11	10	15.03	14.85	16.52	0.3	0.83	0.4	15.4667	0.51	-4.92252	5.16e-63	6.46e-62	PDGFRL	platelet derived growth factor receptor like [Source:HGNC Symbol;Acc:HGNC:8805]	-	-	-	-	GO:0005575//cellular_component;GO:0005576//extracellular region	GO:0004992//platelet activating factor receptor activity;GO:0005019//platelet-derived growth factor beta-receptor activity	GO:0007186//G protein-coupled receptor signaling pathway;GO:0008150//biological_process;GO:0035791//platelet-derived growth factor receptor-beta signaling pathway
ENSG00000176490	31	15	35	1	0	3	0.9	0.31	0.91	0.02	0	0.05	0.706667	0.0233333	-4.92057	9.5e-07	2.3e-06	DIRAS1	DIRAS family GTPase 1 [Source:HGNC Symbol;Acc:HGNC:19127]	-	-	-	-	GO:0005886//plasma membrane;GO:0016020//membrane	GO:0000166//nucleotide binding;GO:0003924//GTPase activity;GO:0005515//protein binding;GO:0005525//GTP binding;GO:0019003//GDP binding	GO:0007165//signal transduction
ENSG00000128250	8	10	9	0	0	1	0.38	0.47	0.36	0	0	0.04	0.403333	0.0133333	-4.91886	0.00103292	0.00194255	RFPL1	ret finger protein like 1 [Source:HGNC Symbol;Acc:HGNC:9977]	-	-	-	-	GO:0000785//chromatin;GO:0005634//nucleus;GO:0005654//nucleoplasm;GO:0005737//cytoplasm	GO:0004842//ubiquitin-protein transferase activity;GO:0005515//protein binding;GO:0046872//metal ion binding	GO:0007049//cell cycle;GO:0008285//negative regulation of cell proliferation;GO:0010972//negative regulation of G2/M transition of mitotic cell cycle;GO:0016567//protein ubiquitination;GO:0032436//positive regulation of proteasomal ubiquitin-dependent protein catabolic process;GO:0043065//positive regulation of apoptotic process;GO:0045893//positive regulation of transcription, DNA-templated;GO:0…
ENSG00000169855	2082	2325	3002	108	96	78	23.84	27.89	29.47	0.99	0.9	0.8	27.0667	0.896667	-4.9158	5.88e-302	9.49e-300	ROBO1	roundabout guidance receptor 1 [Source:HGNC Symbol;Acc:HGNC:10249]	Organismal Systems	Development	ko04360//Axon guidance	K06753	GO:0005737//cytoplasm;GO:0005886//plasma membrane;GO:0005887//integral component of plasma membrane;GO:0009986//cell surface;GO:0016020//membrane;GO:0016021//integral component of membrane;GO:0030424//axon;GO:0033116//endoplasmic reticulum-Golgi intermediate compartment membrane;GO:0042995//cell projection	GO:0005515//protein binding;GO:0008046//axon guidance receptor activity;GO:0030275//LRR domain binding;GO:0042802//identical protein binding	GO:0002042//cell migration involved in sprouting angiogenesis;GO:0003148//outflow tract septum morphogenesis;GO:0003180//aortic valve morphogenesis;GO:0003184//pulmonary valve morphogenesis;GO:0003272//endocardial cushion formation;GO:0006919//activation of cysteine-type endopeptidase activity involved in apoptotic process;GO:0006935//chemotaxis;GO:0007155//cell adhesion;GO:0007156//homophilic ce…
ENSG00000128709	144	137	148	8	4	4	5.45	5.18	4.7	0.25	0.13	0.13	5.11	0.17	-4.90972	2.74e-30	1.73e-29	HOXD9	homeobox D9 [Source:HGNC Symbol;Acc:HGNC:5140]	-	-	-	-	GO:0000785//chromatin;GO:0005634//nucleus;GO:0005654//nucleoplasm;GO:0005730//nucleolus	GO:0000977//RNA polymerase II regulatory region sequence-specific DNA binding;GO:0000978//RNA polymerase II proximal promoter sequence-specific DNA binding;GO:0000981//DNA-binding transcription factor activity, RNA polymerase II-specific;GO:0001227//DNA-binding transcription repressor activity, RNA polymerase II-specific;GO:0003677//DNA binding;GO:0003700//DNA-binding transcription factor activit…	GO:0000122//negative regulation of transcription by RNA polymerase II;GO:0006351//transcription, DNA-templated;GO:0006355//regulation of transcription, DNA-templated;GO:0006357//regulation of transcription by RNA polymerase II;GO:0007275//multicellular organism development;GO:0007338//single fertilization;GO:0007519//skeletal muscle tissue development;GO:0008344//adult locomotory behavior;GO:0009…
ENSG00000114270	22686	25258	30882	1118	1079	805	188.24	209.9	213.58	7.84	7.09	5.45	203.907	6.79333	-4.90765	0	0	COL7A1	collagen type VII alpha 1 chain [Source:HGNC Symbol;Acc:HGNC:2214]	Organismal Systems	Digestive system	ko04974//Protein digestion and absorption	K16628	GO:0005576//extracellular region;GO:0005581//collagen trimer;GO:0005590//collagen type VII trimer;GO:0005604//basement membrane;GO:0005615//extracellular space;GO:0005788//endoplasmic reticulum lumen;GO:0030134//COPII-coated ER to Golgi transport vesicle;GO:0033116//endoplasmic reticulum-Golgi intermediate compartment membrane;GO:0062023//collagen-containing extracellular matrix	GO:0004867//serine-type endopeptidase inhibitor activity;GO:0005515//protein binding;GO:0030020//extracellular matrix structural constituent conferring tensile strength;GO:0030414//peptidase inhibitor activity	GO:0006888//ER to Golgi vesicle-mediated transport;GO:0007155//cell adhesion;GO:0008544//epidermis development;GO:0010466//negative regulation of peptidase activity;GO:0010951//negative regulation of endopeptidase activity;GO:0030198//extracellular matrix organization;GO:0030199//collagen fibril organization;GO:0035987//endodermal cell differentiation;GO:0048208//COPII vesicle coating
ENSG00000107147	3	3	2	0	0	0	0.03	0.03	0.03	0	0	0	0.03	0.001	-4.90689	0.0486221	0.0741405	KCNT1	potassium sodium-activated channel subfamily T member 1 [Source:HGNC Symbol;Acc:HGNC:18865]	-	-	-	-	GO:0005886//plasma membrane;GO:0016020//membrane;GO:0016021//integral component of membrane	GO:0005228//intracellular sodium activated potassium channel activity;GO:0005267//potassium channel activity;GO:0015271//outward rectifier potassium channel activity	GO:0006811//ion transport;GO:0006813//potassium ion transport;GO:0071805//potassium ion transmembrane transport
ENSG00000175161	3	3	1	0	0	0	0.02	0.02	0.05	0	0	0	0.03	0.001	-4.90689	0.0737195	0.108944	CADM2	cell adhesion molecule 2 [Source:HGNC Symbol;Acc:HGNC:29849]	-	-	-	-	GO:0005886//plasma membrane;GO:0016020//membrane;GO:0016021//integral component of membrane;GO:0030054//cell junction;GO:0030424//axon;GO:0042995//cell projection;GO:0045202//synapse	-	GO:0007155//cell adhesion;GO:0034332//adherens junction organization
ENSG00000249481	0	3	2	0	0	0	0	0.05	0.04	0	0	0	0.03	0.001	-4.90689	0.219352	0.293223	SPATS1	spermatogenesis associated serine rich 1 [Source:HGNC Symbol;Acc:HGNC:22957]	-	-	-	-	-	GO:0005515//protein binding	-
ENSG00000171561	1	1	2	0	0	0	0.01	0.07	0.01	0	0	0	0.03	0.001	-4.90689	0.261455	0.34289	OR2AT4	olfactory receptor family 2 subfamily AT member 4 [Source:HGNC Symbol;Acc:HGNC:19620]	Organismal Systems	Sensory system	ko04740//Olfactory transduction	K04257	GO:0005886//plasma membrane;GO:0016020//membrane;GO:0016021//integral component of membrane	GO:0004930//G protein-coupled receptor activity;GO:0004984//olfactory receptor activity	GO:0007165//signal transduction;GO:0007186//G protein-coupled receptor signaling pathway;GO:0007608//sensory perception of smell;GO:0050896//response to stimulus;GO:0050911//detection of chemical stimulus involved in sensory perception of smell;GO:0070374//positive regulation of ERK1 and ERK2 cascade
ENSG00000198354	1	0	3	0	0	0	0.03	0	0.06	0	0	0	0.03	0.001	-4.90689	0.329787	0.421091	DCAF12L2	DDB1 and CUL4 associated factor 12 like 2 [Source:HGNC Symbol;Acc:HGNC:32950]	-	-	-	-	GO:0080008//Cul4-RING E3 ubiquitin ligase complex	GO:0005515//protein binding	-
ENSG00000146938	0	4	0	0	0	0	0	0.09	0	0	0	0	0.03	0.001	-4.90689	0.347167	0.440609	NLGN4X	neuroligin 4 X-linked [Source:HGNC Symbol;Acc:HGNC:14287]	Environmental Information Processing	Signaling molecules and interaction	ko04514//Cell adhesion molecules (CAMs)	K07378	GO:0005886//plasma membrane;GO:0005887//integral component of plasma membrane;GO:0009986//cell surface;GO:0016020//membrane;GO:0016021//integral component of membrane;GO:0030054//cell junction;GO:0030425//dendrite;GO:0045202//synapse;GO:0045211//postsynaptic membrane;GO:0060076//excitatory synapse;GO:0089717//spanning component of membrane;GO:0098793//presynapse;GO:0098839//postsynaptic density m…	GO:0005515//protein binding;GO:0031404//chloride ion binding;GO:0038023//signaling receptor activity;GO:0042043//neurexin family protein binding;GO:0042803//protein homodimerization activity;GO:0050839//cell adhesion molecule binding;GO:0097110//scaffold protein binding	GO:0003360//brainstem development;GO:0007155//cell adhesion;GO:0007158//neuron cell-cell adhesion;GO:0007268//chemical synaptic transmission;GO:0007612//learning;GO:0021549//cerebellum development;GO:0030182//neuron differentiation;GO:0030534//adult behavior;GO:0035176//social behavior;GO:0035265//organ growth;GO:0045216//cell-cell junction organization;GO:0048488//synaptic vesicle endocytosis;GO…
ENSG00000174807	1	2	0	0	0	0	0.03	0.06	0	0	0	0	0.03	0.001	-4.90689	0.403758	0.502402	CD248	CD248 molecule [Source:HGNC Symbol;Acc:HGNC:18219]	-	-	-	-	GO:0005737//cytoplasm;GO:0009897//external side of plasma membrane;GO:0016020//membrane;GO:0016021//integral component of membrane;GO:0031012//extracellular matrix;GO:0070062//extracellular exosome	GO:0003674//molecular_function;GO:0005509//calcium ion binding;GO:0005515//protein binding;GO:0030246//carbohydrate binding;GO:0050840//extracellular matrix binding;GO:1990430//extracellular matrix protein binding	GO:0008150//biological_process;GO:0008284//positive regulation of cell proliferation;GO:0016477//cell migration;GO:0048535//lymph node development;GO:0060033//anatomical structure regression;GO:2000353//positive regulation of endothelial cell apoptotic process
ENSG00000172238	2	0	1	0	0	0	0.06	0	0.03	0	0	0	0.03	0.001	-4.90689	0.423277	0.524058	ATOH1	atonal bHLH transcription factor 1 [Source:HGNC Symbol;Acc:HGNC:797]	-	-	-	-	GO:0000785//chromatin;GO:0005634//nucleus	GO:0000978//RNA polymerase II proximal promoter sequence-specific DNA binding;GO:0000981//DNA-binding transcription factor activity, RNA polymerase II-specific;GO:0001228//DNA-binding transcription activator activity, RNA polymerase II-specific;GO:0003677//DNA binding;GO:0003700//DNA-binding transcription factor activity;GO:0031490//chromatin DNA binding;GO:0043565//sequence-specific DNA binding;…	GO:0001764//neuron migration;GO:0006355//regulation of transcription, DNA-templated;GO:0006357//regulation of transcription by RNA polymerase II;GO:0006366//transcription by RNA polymerase II;GO:0007219//Notch signaling pathway;GO:0007275//multicellular organism development;GO:0007399//nervous system development;GO:0007411//axon guidance;GO:0007417//central nervous system development;GO:0007420//…
ENSG00000087237	2	0	0	0	0	0	0.09	0	0	0	0	0	0.03	0.001	-4.90689	0.604463	0.703427	CETP	cholesteryl ester transfer protein [Source:HGNC Symbol;Acc:HGNC:1869]	Organismal Systems	Digestive system	ko04979//Cholesterol metabolism	K16835	GO:0005576//extracellular region;GO:0005615//extracellular space;GO:0031982//vesicle;GO:0034364//high-density lipoprotein particle;GO:0070062//extracellular exosome	GO:0005548//phospholipid transporter activity;GO:0008289//lipid binding;GO:0015485//cholesterol binding;GO:0017129//triglyceride binding;GO:0031210//phosphatidylcholine binding;GO:0120020//intermembrane cholesterol transfer activity	GO:0006629//lipid metabolic process;GO:0006641//triglyceride metabolic process;GO:0006869//lipid transport;GO:0008202//steroid metabolic process;GO:0008203//cholesterol metabolic process;GO:0010745//negative regulation of macrophage derived foam cell differentiation;GO:0010874//regulation of cholesterol efflux;GO:0015914//phospholipid transport;GO:0030301//cholesterol transport;GO:0030522//intrac…
ENSG00000135248	2	0	0	0	0	0	0.09	0	0	0	0	0	0.03	0.001	-4.90689	0.604463	0.703427	FAM71F1	family with sequence similarity 71 member F1 [Source:HGNC Symbol;Acc:HGNC:30704]	-	-	-	-	-	-	-
ENSG00000135902	2	0	0	0	0	0	0.09	0	0	0	0	0	0.03	0.001	-4.90689	0.604463	0.703427	CHRND	cholinergic receptor nicotinic delta subunit [Source:HGNC Symbol;Acc:HGNC:1965]	Environmental Information Processing	Signaling molecules and interaction	ko04080//Neuroactive ligand-receptor interaction	K04816	GO:0005654//nucleoplasm;GO:0005829//cytosol;GO:0005886//plasma membrane;GO:0005887//integral component of plasma membrane;GO:0005892//acetylcholine-gated channel complex;GO:0016020//membrane;GO:0016021//integral component of membrane;GO:0030054//cell junction;GO:0031594//neuromuscular junction;GO:0043005//neuron projection;GO:0045202//synapse;GO:0045211//postsynaptic membrane;GO:0099060//integral…	GO:0004888//transmembrane signaling receptor activity;GO:0005216//ion channel activity;GO:0005230//extracellular ligand-gated ion channel activity;GO:0015276//ligand-gated ion channel activity;GO:0022848//acetylcholine-gated cation-selective channel activity;GO:0030594//neurotransmitter receptor activity;GO:0042166//acetylcholine binding;GO:1904315//transmitter-gated ion channel activity involved…	GO:0003009//skeletal muscle contraction;GO:0006811//ion transport;GO:0006812//cation transport;GO:0006936//muscle contraction;GO:0007165//signal transduction;GO:0007268//chemical synaptic transmission;GO:0034220//ion transmembrane transport;GO:0042391//regulation of membrane potential;GO:0048630//skeletal muscle tissue growth;GO:0050877//nervous system process;GO:0050881//musculoskeletal movement…
ENSG00000125910	0	2	0	0	0	0	0	0.09	0	0	0	0	0.03	0.001	-4.90689	0.607359	0.70453	S1PR4	sphingosine-1-phosphate receptor 4 [Source:HGNC Symbol;Acc:HGNC:3170]	Environmental Information Processing;Environmental Information Processing;Environmental Information Processing	Signaling molecules and interaction;Signal transduction;Signal transduction	ko04080//Neuroactive ligand-receptor interaction;ko04068//FoxO signaling pathway;ko04071//Sphingolipid signaling pathway	K04293;K04293;K04293	GO:0005737//cytoplasm;GO:0005739//mitochondrion;GO:0005886//plasma membrane;GO:0005887//integral component of plasma membrane;GO:0016020//membrane;GO:0016021//integral component of membrane	GO:0004930//G protein-coupled receptor activity;GO:0005515//protein binding;GO:0008289//lipid binding;GO:0038036//sphingosine-1-phosphate receptor activity	GO:0003376//sphingosine-1-phosphate receptor signaling pathway;GO:0006955//immune response;GO:0007165//signal transduction;GO:0007186//G protein-coupled receptor signaling pathway;GO:0007189//adenylate cyclase-activating G protein-coupled receptor signaling pathway;GO:0007202//activation of phospholipase C activity;GO:0007204//positive regulation of cytosolic calcium ion concentration;GO:0019222/…
ENSG00000154928	0	2	0	0	0	0	0	0.09	0	0	0	0	0.03	0.001	-4.90689	0.607359	0.70453	EPHB1	EPH receptor B1 [Source:HGNC Symbol;Acc:HGNC:3392]	Organismal Systems	Development	ko04360//Axon guidance	K05110	GO:0005576//extracellular region;GO:0005737//cytoplasm;GO:0005768//endosome;GO:0005783//endoplasmic reticulum;GO:0005829//cytosol;GO:0005886//plasma membrane;GO:0005887//integral component of plasma membrane;GO:0016020//membrane;GO:0016021//integral component of membrane;GO:0030424//axon;GO:0030425//dendrite;GO:0031901//early endosome membrane;GO:0032433//filopodium tip;GO:0042995//cell projectio…	GO:0000166//nucleotide binding;GO:0004672//protein kinase activity;GO:0004713//protein tyrosine kinase activity;GO:0004714//transmembrane receptor protein tyrosine kinase activity;GO:0005003//ephrin receptor activity;GO:0005005//transmembrane-ephrin receptor activity;GO:0005515//protein binding;GO:0005524//ATP binding;GO:0008046//axon guidance receptor activity;GO:0016301//kinase activity;GO:0016…	GO:0001525//angiogenesis;GO:0001771//immunological synapse formation;GO:0006468//protein phosphorylation;GO:0007155//cell adhesion;GO:0007169//transmembrane receptor protein tyrosine kinase signaling pathway;GO:0007275//multicellular organism development;GO:0007399//nervous system development;GO:0007411//axon guidance;GO:0014719//skeletal muscle satellite cell activation;GO:0016310//phosphorylati…
ENSG00000278705	0	1	1	0	0	0	0	0.05	0.04	0	0	0	0.03	0.001	-4.90689	0.608137	0.70453	H4C2	H4 clustered histone 2 [Source:HGNC Symbol;Acc:HGNC:4789]	Human Diseases;Human Diseases;Human Diseases	Immune diseases;Cancers;Substance dependence	ko05322//Systemic lupus erythematosus;ko05203//Viral carcinogenesis;ko05034//Alcoholism	K11254;K11254;K11254	GO:0000228//nuclear chromosome;GO:0000781//chromosome, telomeric region;GO:0000786//nucleosome;GO:0005576//extracellular region;GO:0005634//nucleus;GO:0005654//nucleoplasm;GO:0005694//chromosome;GO:0016020//membrane;GO:0032991//protein-containing complex;GO:0070062//extracellular exosome	GO:0003677//DNA binding;GO:0003723//RNA binding;GO:0005515//protein binding;GO:0019904//protein domain specific binding;GO:0046982//protein heterodimerization activity	GO:0000183//chromatin silencing at rDNA;GO:0006302//double-strand break repair;GO:0006303//double-strand break repair via nonhomologous end joining;GO:0006334//nucleosome assembly;GO:0006335//DNA replication-dependent nucleosome assembly;GO:0006336//DNA replication-independent nucleosome assembly;GO:0006352//DNA-templated transcription, initiation;GO:0007076//mitotic chromosome condensation;GO:00…
ENSG00000132465	0	0	2	0	0	0	0	0	0.09	0	0	0	0.03	0.001	-4.90689	0.64679	0.740171	JCHAIN	joining chain of multimeric IgA and IgM [Source:HGNC Symbol;Acc:HGNC:5713]	-	-	-	-	GO:0005576//extracellular region;GO:0005615//extracellular space;GO:0070062//extracellular exosome;GO:0071748//monomeric IgA immunoglobulin complex;GO:0071750//dimeric IgA immunoglobulin complex;GO:0071751//secretory IgA immunoglobulin complex;GO:0071752//secretory dimeric IgA immunoglobulin complex;GO:0071756//pentameric IgM immunoglobulin complex;GO:0072562//blood microparticle	GO:0003697//single-stranded DNA binding;GO:0003823//antigen binding;GO:0019862//IgA binding;GO:0030674//protein binding, bridging;GO:0031210//phosphatidylcholine binding;GO:0034987//immunoglobulin receptor binding;GO:0042803//protein homodimerization activity;GO:0042834//peptidoglycan binding	GO:0001895//retina homeostasis;GO:0002250//adaptive immune response;GO:0003094//glomerular filtration;GO:0006898//receptor-mediated endocytosis;GO:0006955//immune response;GO:0006959//humoral immune response;GO:0019731//antibacterial humoral response;GO:0045087//innate immune response;GO:0050900//leukocyte migration;GO:0060267//positive regulation of respiratory burst;GO:0065003//protein-containi…
ENSG00000119147	1	0	0	0	0	0	0.09	0	0	0	0	0	0.03	0.001	-4.90689	0.785847	0.8468	ECRG4	ECRG4 augurin precursor [Source:HGNC Symbol;Acc:HGNC:24642]	-	-	-	-	GO:0005576//extracellular region;GO:0005615//extracellular space;GO:0005737//cytoplasm;GO:0005886//plasma membrane;GO:0016020//membrane;GO:0016324//apical plasma membrane	GO:0005515//protein binding	GO:0007417//central nervous system development;GO:0031145//anaphase-promoting complex-dependent catabolic process;GO:0042127//regulation of cell proliferation;GO:0070314//G1 to G0 transition;GO:0090398//cellular senescence
ENSG00000136960	1	0	0	0	0	0	0.09	0	0	0	0	0	0.03	0.001	-4.90689	0.785847	0.8468	ENPP2	ectonucleotide pyrophosphatase/phosphodiesterase 2 [Source:HGNC Symbol;Acc:HGNC:3357]	Metabolism	Lipid metabolism	ko00565//Ether lipid metabolism	K01122	GO:0005576//extracellular region;GO:0005615//extracellular space;GO:0005886//plasma membrane;GO:0016020//membrane;GO:0016021//integral component of membrane	GO:0003676//nucleic acid binding;GO:0003824//catalytic activity;GO:0004528//phosphodiesterase I activity;GO:0004551//nucleotide diphosphatase activity;GO:0004622//lysophospholipase activity;GO:0005044//scavenger receptor activity;GO:0005509//calcium ion binding;GO:0008134//transcription factor binding;GO:0008270//zinc ion binding;GO:0016787//hydrolase activity;GO:0030247//polysaccharide binding;G…	GO:0006629//lipid metabolic process;GO:0006644//phospholipid metabolic process;GO:0006897//endocytosis;GO:0006935//chemotaxis;GO:0006955//immune response;GO:0009395//phospholipid catabolic process;GO:0010634//positive regulation of epithelial cell migration;GO:0016042//lipid catabolic process;GO:0030149//sphingolipid catabolic process;GO:0030334//regulation of cell migration;GO:0034638//phosphati…
ENSG00000162493	0	1	0	0	0	0	0	0.09	0	0	0	0	0.03	0.001	-4.90689	0.785847	0.8468	PDPN	podoplanin [Source:HGNC Symbol;Acc:HGNC:29602]	-	-	-	-	GO:0001726//ruffle;GO:0005737//cytoplasm;GO:0005739//mitochondrion;GO:0005829//cytosol;GO:0005886//plasma membrane;GO:0005887//integral component of plasma membrane;GO:0016020//membrane;GO:0016021//integral component of membrane;GO:0016323//basolateral plasma membrane;GO:0016324//apical plasma membrane;GO:0030027//lamellipodium;GO:0030054//cell junction;GO:0030175//filopodium;GO:0031258//lamellip…	GO:0005102//signaling receptor binding;GO:0005515//protein binding;GO:0019956//chemokine binding;GO:0051087//chaperone binding	GO:0000902//cell morphogenesis;GO:0001946//lymphangiogenesis;GO:0003333//amino acid transmembrane transport;GO:0006833//water transport;GO:0007266//Rho protein signal transduction;GO:0007275//multicellular organism development;GO:0008285//negative regulation of cell proliferation;GO:0008360//regulation of cell shape;GO:0010718//positive regulation of epithelial to mesenchymal transition;GO:001588…
ENSG00000168333	1	0	0	0	0	0	0.09	0	0	0	0	0	0.03	0.001	-4.90689	0.785847	0.8468	PPDPFL	pancreatic progenitor cell differentiation and proliferation factor like [Source:HGNC Symbol;Acc:HGNC:31745]	-	-	-	-	-	-	GO:0007275//multicellular organism development;GO:0030154//cell differentiation
ENSG00000179580	1	0	0	0	0	0	0.09	0	0	0	0	0	0.03	0.001	-4.90689	0.785847	0.8468	RNF151	ring finger protein 151 [Source:HGNC Symbol;Acc:HGNC:23235]	-	-	-	-	GO:0005634//nucleus;GO:0005737//cytoplasm	GO:0005515//protein binding;GO:0008270//zinc ion binding;GO:0046872//metal ion binding;GO:0061630//ubiquitin protein ligase activity	GO:0007283//spermatogenesis;GO:0016567//protein ubiquitination;GO:0030154//cell differentiation
ENSG00000186051	0	0	1	0	0	0	0	0	0.09	0	0	0	0.03	0.001	-4.90689	0.785847	0.8468	TAL2	TAL bHLH transcription factor 2 [Source:HGNC Symbol;Acc:HGNC:11557]	-	-	-	-	GO:0000785//chromatin	GO:0000978//RNA polymerase II proximal promoter sequence-specific DNA binding;GO:0000981//DNA-binding transcription factor activity, RNA polymerase II-specific;GO:0003677//DNA binding;GO:0005515//protein binding;GO:0046983//protein dimerization activity	GO:0006357//regulation of transcription by RNA polymerase II;GO:0009791//post-embryonic development;GO:0021794//thalamus development;GO:0030901//midbrain development;GO:0035264//multicellular organism growth
ENSG00000197889	0	0	1	0	0	0	0	0	0.09	0	0	0	0.03	0.001	-4.90689	0.785847	0.8468	MEIG1	meiosis/spermiogenesis associated 1 [Source:HGNC Symbol;Acc:HGNC:23429]	-	-	-	-	GO:0002177//manchette;GO:0005634//nucleus;GO:0005829//cytosol	GO:0005515//protein binding	GO:0007283//spermatogenesis;GO:0007288//sperm axoneme assembly;GO:0030154//cell differentiation;GO:0034613//cellular protein localization;GO:1905198//manchette assembly
ENSG00000198336	0	0	1	0	0	0	0	0	0.09	0	0	0	0.03	0.001	-4.90689	0.785847	0.8468	MYL4	myosin light chain 4 [Source:HGNC Symbol;Acc:HGNC:7585]	Organismal Systems;Environmental Information Processing;Organismal Systems	Circulatory system;Signal transduction;Circulatory system	ko04261//Adrenergic signaling in cardiomyocytes;ko04371//Apelin signaling pathway;ko04260//Cardiac muscle contraction	K12750;K12750;K12750	GO:0005829//cytosol;GO:0016459//myosin complex;GO:0031672//A band	GO:0003785//actin monomer binding;GO:0005509//calcium ion binding;GO:0032038//myosin II heavy chain binding;GO:0051015//actin filament binding	GO:0002026//regulation of the force of heart contraction;GO:0030049//muscle filament sliding;GO:0032781//positive regulation of ATPase activity;GO:0060048//cardiac muscle contraction
ENSG00000206069	0	0	1	0	0	0	0	0	0.09	0	0	0	0.03	0.001	-4.90689	0.785847	0.8468	TMEM211	transmembrane protein 211 [Source:HGNC Symbol;Acc:HGNC:33725]	-	-	-	-	GO:0016020//membrane;GO:0016021//integral component of membrane	-	-
ENSG00000284873	1	0	0	0	0	0	0.09	0	0	0	0	0	0.03	0.001	-4.90689	0.785847	0.8468	OOSP1	oocyte secreted protein 1 [Source:HGNC Symbol;Acc:HGNC:49233]	-	-	-	-	GO:0005576//extracellular region	-	-
ENSG00000144460	108	102	142	4	2	7	1.67	1.57	1.84	0.05	0.03	0.09	1.69333	0.0566667	-4.90122	6.64e-25	3.53e-24	NYAP2	neuronal tyrosine-phosphorylated phosphoinositide-3-kinase adaptor 2 [Source:HGNC Symbol;Acc:HGNC:29291]	-	-	-	-	-	GO:0005515//protein binding	GO:0014065//phosphatidylinositol 3-kinase signaling;GO:0048812//neuron projection morphogenesis
ENSG00000167157	147	133	181	3	7	7	7.97	7.2	8.23	0.14	0.33	0.32	7.8	0.263333	-4.88851	3.89e-32	2.58e-31	PRRX2	paired related homeobox 2 [Source:HGNC Symbol;Acc:HGNC:21338]	-	-	-	-	GO:0000785//chromatin;GO:0005634//nucleus	GO:0000978//RNA polymerase II proximal promoter sequence-specific DNA binding;GO:0000981//DNA-binding transcription factor activity, RNA polymerase II-specific;GO:0003677//DNA binding;GO:0003700//DNA-binding transcription factor activity;GO:1990837//sequence-specific double-stranded DNA binding	GO:0006355//regulation of transcription, DNA-templated;GO:0006357//regulation of transcription by RNA polymerase II;GO:0007275//multicellular organism development
ENSG00000186652	11	5	9	0	1	0	0.57	0.23	0.38	0	0.04	0	0.393333	0.0133333	-4.88264	0.00175297	0.00321288	PRG2	proteoglycan 2, pro eosinophil major basic protein [Source:HGNC Symbol;Acc:HGNC:9362]	Human Diseases	Immune diseases	ko05310//Asthma	K10786	GO:0005576//extracellular region;GO:0030133//transport vesicle;GO:0031410//cytoplasmic vesicle;GO:0062023//collagen-containing extracellular matrix;GO:0070062//extracellular exosome;GO:1904813//ficolin-1-rich granule lumen	GO:0005515//protein binding;GO:0008201//heparin binding;GO:0030021//extracellular matrix structural constituent conferring compression resistance;GO:0030246//carbohydrate binding	GO:0002376//immune system process;GO:0006955//immune response;GO:0042742//defense response to bacterium;GO:0043312//neutrophil degranulation
ENSG00000286088	22	0	34	2	0	0	0.65	0	0.82	0.05	0	0	0.49	0.0166667	-4.87774	0.0643354	0.0960769	-	novel protein	-	-	-	-	-	-	-
ENSG00000164089	23	53	18	0	1	2	0.8	1.9	0.78	0	0.04	0.08	1.16	0.04	-4.85798	4.09e-07	1.02e-06	ETNPPL	ethanolamine-phosphate phospho-lyase [Source:HGNC Symbol;Acc:HGNC:14404]	Metabolism;Metabolism	Global and overview maps;Lipid metabolism	ko01100//Metabolic pathways;ko00564//Glycerophospholipid metabolism	K14286;K14286	GO:0005575//cellular_component;GO:0005739//mitochondrion;GO:0005759//mitochondrial matrix	GO:0003824//catalytic activity;GO:0008483//transaminase activity;GO:0016829//lyase activity;GO:0030170//pyridoxal phosphate binding;GO:0050459//ethanolamine-phosphate phospho-lyase activity	GO:0006646//phosphatidylethanolamine biosynthetic process
ENSG00000184486	6	16	21	0	0	2	0.09	0.23	0.26	0	0	0.02	0.193333	0.00666667	-4.85798	0.000389242	0.000764823	POU3F2	POU class 3 homeobox 2 [Source:HGNC Symbol;Acc:HGNC:9215]	-	-	-	-	GO:0000785//chromatin;GO:0005634//nucleus;GO:0005654//nucleoplasm;GO:0005667//transcription factor complex	GO:0000978//RNA polymerase II proximal promoter sequence-specific DNA binding;GO:0000981//DNA-binding transcription factor activity, RNA polymerase II-specific;GO:0001228//DNA-binding transcription activator activity, RNA polymerase II-specific;GO:0003677//DNA binding;GO:0003700//DNA-binding transcription factor activity;GO:0005515//protein binding;GO:0042802//identical protein binding;GO:0043565…	GO:0006355//regulation of transcription, DNA-templated;GO:0006357//regulation of transcription by RNA polymerase II;GO:0007399//nervous system development;GO:0007420//brain development;GO:0008284//positive regulation of cell proliferation;GO:0008544//epidermis development;GO:0010629//negative regulation of gene expression;GO:0014002//astrocyte development;GO:0014044//Schwann cell development;GO:0…
ENSG00000179855	420	437	421	18	13	17	6.74	7.07	5.74	0.25	0.18	0.25	6.51667	0.226667	-4.84549	4.54e-80	7.52e-79	GIPC3	GIPC PDZ domain containing family member 3 [Source:HGNC Symbol;Acc:HGNC:18183]	-	-	-	-	-	GO:0005515//protein binding	-
ENSG00000153993	125	184	232	6	3	4	1.31	2.39	2.03	0.08	0.08	0.04	1.91	0.0666667	-4.84046	3.86e-32	2.55e-31	SEMA3D	semaphorin 3D [Source:HGNC Symbol;Acc:HGNC:10726]	Organismal Systems	Development	ko04360//Axon guidance	K06840	GO:0005576//extracellular region;GO:0005615//extracellular space;GO:0005887//integral component of plasma membrane;GO:0016020//membrane;GO:0016021//integral component of membrane	GO:0005515//protein binding;GO:0030215//semaphorin receptor binding;GO:0045499//chemorepellent activity	GO:0001755//neural crest cell migration;GO:0007275//multicellular organism development;GO:0007399//nervous system development;GO:0007411//axon guidance;GO:0030154//cell differentiation;GO:0030335//positive regulation of cell migration;GO:0048843//negative regulation of axon extension involved in axon guidance;GO:0050919//negative chemotaxis;GO:0071526//semaphorin-plexin signaling pathway
ENSG00000125046	27	22	28	1	1	0	0.86	0.7	0.73	0.04	0.04	0	0.763333	0.0266667	-4.8392	2.27e-06	5.35e-06	SSUH2	ssu-2 homolog [Source:HGNC Symbol;Acc:HGNC:24809]	-	-	-	-	GO:0005634//nucleus;GO:0005737//cytoplasm	GO:0005515//protein binding;GO:0031072//heat shock protein binding;GO:0051082//unfolded protein binding	GO:0042476//odontogenesis
ENSG00000145945	153	106	139	3	7	5	6.5	4.36	4.87	0.11	0.26	0.18	5.24333	0.183333	-4.83794	5.44e-27	3.1e-26	FAM50B	family with sequence similarity 50 member B [Source:HGNC Symbol;Acc:HGNC:18789]	-	-	-	-	GO:0005634//nucleus;GO:0005654//nucleoplasm;GO:0030496//midbody;GO:0045171//intercellular bridge	GO:0005515//protein binding	GO:0006325//chromatin organization
ENSG00000172260	396	534	733	23	19	19	4.59	6.18	7.21	0.23	0.21	0.19	5.99333	0.21	-4.8349	1.07e-84	1.88e-83	NEGR1	neuronal growth regulator 1 [Source:HGNC Symbol;Acc:HGNC:17302]	Environmental Information Processing	Signaling molecules and interaction	ko04514//Cell adhesion molecules (CAMs)	K06775	GO:0005576//extracellular region;GO:0005886//plasma membrane;GO:0016020//membrane;GO:0031225//anchored component of membrane	GO:0005515//protein binding	GO:0007155//cell adhesion;GO:0007626//locomotory behavior;GO:0007631//feeding behavior;GO:0010976//positive regulation of neuron projection development;GO:0098609//cell-cell adhesion
ENSG00000129244	4	4	5	0	0	1	0.18	0.08	0.31	0	0	0.02	0.19	0.00666667	-4.83289	0.0271504	0.0430815	ATP1B2	ATPase Na+/K+ transporting subunit beta 2 [Source:HGNC Symbol;Acc:HGNC:805]	Environmental Information Processing;Environmental Information Processing;Organismal Systems;Organismal Systems;Organismal Systems;Organismal Systems;Organismal Systems;Organismal Systems;Organismal Systems;Organismal Systems;Organismal Systems;Organismal Systems;Organismal Systems;Organismal Systems;Organismal Systems;Organismal Systems;Organismal Systems;Organismal Systems	Signal transduction;Signal transduction;Circulatory system;Endocrine system;Digestive system;Endocrine system;Digestive system;Digestive system;Circulatory system;Endocrine system;Digestive system;Endocrine system;Digestive system;Digestive system;Excretory system;Digestive system;Excretory system;Excretory system	ko04024//cAMP signaling pathway;ko04022//cGMP - PKG signaling pathway;ko04261//Adrenergic signaling in cardiomyocytes;ko04919//Thyroid hormone signaling pathway;ko04972//Pancreatic secretion;ko04925//Aldosterone synthesis and secretion;ko04974//Protein digestion and absorption;ko04970//Salivary secretion;ko04260//Cardiac muscle contraction;ko04911//Insulin secretion;ko04971//Gastric acid secretio…	K01540;K01540;K01540;K01540;K01540;K01540;K01540;K01540;K01540;K01540;K01540;K01540;K01540;K01540;K01540;K01540;K01540;K01540	GO:0001917//photoreceptor inner segment;GO:0005737//cytoplasm;GO:0005886//plasma membrane;GO:0005890//sodium:potassium-exchanging ATPase complex;GO:0009897//external side of plasma membrane;GO:0016020//membrane;GO:0016021//integral component of membrane;GO:0016324//apical plasma membrane;GO:0016328//lateral plasma membrane;GO:0031253//cell projection membrane;GO:0044298//cell body membrane;GO:007…	GO:0001671//ATPase activator activity;GO:0005515//protein binding;GO:0030674//protein binding, bridging;GO:0046982//protein heterodimerization activity;GO:0051117//ATPase binding	GO:0001895//retina homeostasis;GO:0006811//ion transport;GO:0006813//potassium ion transport;GO:0006814//sodium ion transport;GO:0006883//cellular sodium ion homeostasis;GO:0007155//cell adhesion;GO:0010976//positive regulation of neuron projection development;GO:0021670//lateral ventricle development;GO:0021678//third ventricle development;GO:0021944//neuronal-glial interaction involved in hindb…
ENSG00000122194	9	19	17	0	0	2	0.18	0.38	0.29	0	0	0.03	0.283333	0.01	-4.82443	0.000204866	0.000412977	PLG	plasminogen [Source:HGNC Symbol;Acc:HGNC:9071]	Environmental Information Processing;Human Diseases;Human Diseases;Organismal Systems	Signaling molecules and interaction;Infectious diseases;Infectious diseases;Immune system	ko04080//Neuroactive ligand-receptor interaction;ko05164//Influenza A;ko05150//Staphylococcus aureus infection;ko04610//Complement and coagulation cascades	K01315;K01315;K01315;K01315	GO:0005576//extracellular region;GO:0005615//extracellular space;GO:0005886//plasma membrane;GO:0009986//cell surface;GO:0031093//platelet alpha granule lumen;GO:0031232//extrinsic component of external side of plasma membrane;GO:0062023//collagen-containing extracellular matrix;GO:0070062//extracellular exosome;GO:0072562//blood microparticle	GO:0004175//endopeptidase activity;GO:0004252//serine-type endopeptidase activity;GO:0005102//signaling receptor binding;GO:0005515//protein binding;GO:0008233//peptidase activity;GO:0008236//serine-type peptidase activity;GO:0016787//hydrolase activity;GO:0019899//enzyme binding;GO:0019900//kinase binding;GO:0019904//protein domain specific binding;GO:0034185//apolipoprotein binding;GO:0051087//…	GO:0002576//platelet degranulation;GO:0006508//proteolysis;GO:0007596//blood coagulation;GO:0007599//hemostasis;GO:0008285//negative regulation of cell proliferation;GO:0010812//negative regulation of cell-substrate adhesion;GO:0022617//extracellular matrix disassembly;GO:0042730//fibrinolysis;GO:0044267//cellular protein metabolic process;GO:0048771//tissue remodeling;GO:0051702//interaction wit…
ENSG00000147027	227	254	313	16	11	4	3.98	4.44	4.6	0.23	0.17	0.06	4.34	0.153333	-4.82295	2.43e-51	2.46e-50	TMEM47	transmembrane protein 47 [Source:HGNC Symbol;Acc:HGNC:18515]	-	-	-	-	GO:0005886//plasma membrane;GO:0005911//cell-cell junction;GO:0005912//adherens junction;GO:0016020//membrane;GO:0016021//integral component of membrane;GO:0030054//cell junction	GO:0003674//molecular_function;GO:0005515//protein binding	GO:0008150//biological_process;GO:0098609//cell-cell adhesion
ENSG00000196427	134	168	186	13	4	2	2.81	3.53	3.27	0.23	0.07	0.04	3.20333	0.113333	-4.82093	1.24e-31	8.11e-31	NBPF4	NBPF member 4 [Source:HGNC Symbol;Acc:HGNC:26550]	-	-	-	-	GO:0005737//cytoplasm	-	-
ENSG00000168243	79	52	69	4	2	6	2.86	2.14	2.06	0.12	0.04	0.09	2.35333	0.0833333	-4.81967	7.06e-15	2.63e-14	GNG4	G protein subunit gamma 4 [Source:HGNC Symbol;Acc:HGNC:4407]	Human Diseases;Environmental Information Processing;Environmental Information Processing;Human Diseases;Human Diseases;Organismal Systems;Human Diseases;Human Diseases;Organismal Systems;Environmental Information Processing;Organismal Systems;Organismal Systems;Organismal Systems;Organismal Systems;Organismal Systems;Organismal Systems;Human Diseases;Organismal Systems	Cancers;Signal transduction;Signal transduction;Infectious diseases;Infectious disease: viral;Immune system;Substance dependence;Infectious diseases;Nervous system;Signal transduction;Nervous system;Endocrine system;Nervous system;Nervous system;Nervous system;Environmental adaptation;Substance dependence;Nervous system	ko05200//Pathways in cancer;ko04151//PI3K-Akt signaling pathway;ko04014//Ras signaling pathway;ko05163//Human cytomegalovirus infection;ko05170//Human immunodeficiency virus 1 infection;ko04062//Chemokine signaling pathway;ko05034//Alcoholism;ko05167//Kaposi sarcoma-associated herpesvirus infection;ko04723//Retrograde endocannabinoid signaling;ko04371//Apelin signaling pathway;ko04728//Dopaminerg…	K04541;K04541;K04541;K04541;K04541;K04541;K04541;K04541;K04541;K04541;K04541;K04541;K04541;K04541;K04541;K04541;K04541;K04541	GO:0005834//heterotrimeric G-protein complex;GO:0005886//plasma membrane;GO:0016020//membrane;GO:0031680//G-protein beta/gamma-subunit complex;GO:0070062//extracellular exosome	GO:0005515//protein binding;GO:0031681//G-protein beta-subunit binding	GO:0007165//signal transduction;GO:0007186//G protein-coupled receptor signaling pathway;GO:0008277//regulation of G protein-coupled receptor signaling pathway;GO:0030308//negative regulation of cell growth
ENSG00000177283	353	402	384	13	14	18	6.17	7.02	5.63	0.19	0.21	0.27	6.27333	0.223333	-4.81196	9.65e-73	1.43e-71	FZD8	frizzled class receptor 8 [Source:HGNC Symbol;Acc:HGNC:4046]	Human Diseases;Human Diseases;Human Diseases;Human Diseases;Human Diseases;Environmental Information Processing;Environmental Information Processing;Human Diseases;Environmental Information Processing;Human Diseases;Human Diseases;Cellular Processes;Organismal Systems;Human Diseases	Cancers;Neurodegenerative diseases;Infectious diseases;Cancers;Cancers;Signal transduction;Signal transduction;Endocrine and metabolic diseases;Signal transduction;Cancers;Cancers;Cellular community - eukaryotes;Endocrine system;Cancers	ko05200//Pathways in cancer;ko05010//Alzheimer disease;ko05165//Human papillomavirus infection;ko05205//Proteoglycans in cancer;ko05225//Hepatocellular carcinoma;ko04310//Wnt signaling pathway;ko04150//mTOR signaling pathway;ko04934//Cushing syndrome;ko04390//Hippo signaling pathway;ko05224//Breast cancer;ko05226//Gastric cancer;ko04550//Signaling pathways regulating pluripotency of stem cells;ko…	K02375;K02375;K02375;K02375;K02375;K02375;K02375;K02375;K02375;K02375;K02375;K02375;K02375;K02375	GO:0005794//Golgi apparatus;GO:0005886//plasma membrane;GO:0016020//membrane;GO:0016021//integral component of membrane	GO:0004888//transmembrane signaling receptor activity;GO:0004930//G protein-coupled receptor activity;GO:0005515//protein binding;GO:0017147//Wnt-protein binding;GO:0030165//PDZ domain binding;GO:0031625//ubiquitin protein ligase binding;GO:0042813//Wnt-activated receptor activity	GO:0007165//signal transduction;GO:0007166//cell surface receptor signaling pathway;GO:0007186//G protein-coupled receptor signaling pathway;GO:0007275//multicellular organism development;GO:0016055//Wnt signaling pathway;GO:0030182//neuron differentiation;GO:0060070//canonical Wnt signaling pathway
ENSG00000164604	6	15	8	1	0	0	0.09	0.32	0.15	0.02	0	0	0.186667	0.00666667	-4.80735	0.000841749	0.00160059	GPR85	G protein-coupled receptor 85 [Source:HGNC Symbol;Acc:HGNC:4536]	-	-	-	-	GO:0005783//endoplasmic reticulum;GO:0005886//plasma membrane;GO:0016020//membrane;GO:0016021//integral component of membrane	GO:0004930//G protein-coupled receptor activity;GO:0005515//protein binding	GO:0007165//signal transduction;GO:0007186//G protein-coupled receptor signaling pathway
ENSG00000151572	102	110	152	7	4	2	1.88	2.03	2.5	0.11	0.09	0.03	2.13667	0.0766667	-4.80062	2.44e-25	1.32e-24	ANO4	anoctamin 4 [Source:HGNC Symbol;Acc:HGNC:23837]	-	-	-	-	GO:0005886//plasma membrane;GO:0016020//membrane;GO:0016021//integral component of membrane	GO:0005229//intracellular calcium activated chloride channel activity;GO:0005254//chloride channel activity;GO:0017128//phospholipid scramblase activity;GO:0046983//protein dimerization activity	GO:0006821//chloride transport;GO:0006869//lipid transport;GO:0034220//ion transmembrane transport;GO:0055085//transmembrane transport;GO:0061588//calcium activated phospholipid scrambling;GO:0061589//calcium activated phosphatidylserine scrambling;GO:0061590//calcium activated phosphatidylcholine scrambling;GO:0061591//calcium activated galactosylceramide scrambling;GO:1902476//chloride transmem…
ENSG00000180537	573	652	769	27	26	27	13.28	16.83	16.71	0.58	0.63	0.48	15.6067	0.563333	-4.79203	2.09e-124	5.95e-123	RNF182	ring finger protein 182 [Source:HGNC Symbol;Acc:HGNC:28522]	-	-	-	-	GO:0005737//cytoplasm;GO:0016020//membrane;GO:0016021//integral component of membrane	GO:0004842//ubiquitin-protein transferase activity;GO:0005515//protein binding;GO:0016740//transferase activity;GO:0046872//metal ion binding	GO:0016567//protein ubiquitination
ENSG00000183049	297	316	343	13	4	9	3.99	4.01	4.46	0.19	0.09	0.17	4.15333	0.15	-4.79124	6.85e-60	8.11e-59	CAMK1D	calcium/calmodulin dependent protein kinase ID [Source:HGNC Symbol;Acc:HGNC:19341]	Environmental Information Processing;Organismal Systems;Organismal Systems;Human Diseases	Signal transduction;Endocrine system;Endocrine system;Cancers	ko04020//Calcium signaling pathway;ko04921//Oxytocin signaling pathway;ko04925//Aldosterone synthesis and secretion;ko05214//Glioma	K08794;K08794;K08794;K08794	GO:0005634//nucleus;GO:0005737//cytoplasm	GO:0000166//nucleotide binding;GO:0003824//catalytic activity;GO:0004672//protein kinase activity;GO:0004674//protein serine/threonine kinase activity;GO:0004683//calmodulin-dependent protein kinase activity;GO:0005516//calmodulin binding;GO:0005524//ATP binding;GO:0016301//kinase activity;GO:0016740//transferase activity	GO:0006468//protein phosphorylation;GO:0006954//inflammatory response;GO:0007399//nervous system development;GO:0008152//metabolic process;GO:0010976//positive regulation of neuron projection development;GO:0016310//phosphorylation;GO:0018105//peptidyl-serine phosphorylation;GO:0032793//positive regulation of CREB transcription factor activity;GO:0043065//positive regulation of apoptotic process;…
[truncated: 19,771 more rows]
