# Supplementary material for: DPY30 Promotes Proliferation and Cell Cycle Progression of Colorectal Cancer Cells via Mediating H3K4 Trimethylation
Source: Int J Med Sci. 2023 May 11;20(7):901–17. doi: 10.7150/ijms.80073 (PMC10266052; doi:10.7150/ijms.80073)
Supplement: Supplementary file 2 — Supplementary table 2: Top 50 downregulated genes. [file ijmsv20p0901s2.xls]

id	Symbol	shCtrl-1_fpkm	shCtrl-2_fpkm	shCtrl-3_fpkm	shDPY30-1_fpkm	shDPY30-2_fpkm	shDPY30-3_fpkm	shCtrl	shDPY30	shCtrl-vs-shDPY30-log2fc	shCtrl-vs-shDPY30-pvalue	shCtrl-vs-shDPY30-fdr	Description	Pathway	GO Component	GO Function	GO Process
ENSG00000184867	ARMCX2	1.97	1.14	2.59	0	0	0	1.9	0	-10.8917837	4.64E-12	1.52E-11	armadillo repeat containing X-linked 2 [Source:HGNC Symbol;Acc:HGNC:16869]	-	GO:0005739//mitochondrion;GO:0005741//mitochondrial outer membrane;GO:0016020//membrane;GO:0016021//integral component of membrane	GO:0005515//protein binding	-
ENSG00000108342	CSF3	1.3	1.79	1.7	0	0	0	1.5967	0	-10.64084744	1.08E-09	3.12E-09	colony stimulating factor 3 [Source:HGNC Symbol;Acc:HGNC:2438]	ko04151//PI3K-Akt signaling pathway;ko04060//Cytokine-cytokine receptor interaction;ko04640//Hematopoietic cell lineage;ko04630//Jak-STAT signaling pathway;ko04657//IL-17 signaling pathway;ko05144//Malaria	GO:0005576//extracellular region;GO:0005615//extracellular space	GO:0005125//cytokine activity;GO:0005130//granulocyte colony-stimulating factor receptor binding;GO:0005515//protein binding;GO:0008083//growth factor activity;GO:0019899//enzyme binding	GO:0006955//immune response;GO:0007165//signal transduction;GO:0007275//multicellular organism development;GO:0008284//positive regulation of cell proliferation;GO:0014068//positive regulation of phosphatidylinositol 3-kinase signaling;GO:0019221//cytokine-mediated signaling pathway;GO:0030838//positive regulation of actin filament polymerization;GO:0030851//granulocyte differentiation;GO:0032092…
ENSG00000173641	HSPB7	1.35	1.78	1.4	0	0	0	1.51	0	-10.56033283	6.60E-10	1.94E-09	heat shock protein family B (small) member 7 [Source:HGNC Symbol;Acc:HGNC:5249]	-	GO:0005634//nucleus;GO:0005654//nucleoplasm;GO:0005737//cytoplasm;GO:0015030//Cajal body;GO:0015629//actin cytoskeleton;GO:0016235//aggresome	GO:0005515//protein binding;GO:0008022//protein C-terminus binding;GO:0031005//filamin binding	GO:0006986//response to unfolded protein;GO:0007507//heart development;GO:0008016//regulation of heart contraction
ENSG00000178776	C5orf46	1.12	1.36	1.06	0	0	0	1.18	0	-10.20457114	5.04E-05	0.000106943	chromosome 5 open reading frame 46 [Source:HGNC Symbol;Acc:HGNC:33768]	-	GO:0005576//extracellular region;GO:0070062//extracellular exosome	GO:0003674//molecular_function;GO:0005515//protein binding	GO:0008150//biological_process
ENSG00000235961	PNMA6A	1.08	1.33	0.77	0	0	0	1.06	0	-10.04984855	1.20E-09	3.48E-09	PNMA family member 6A [Source:HGNC Symbol;Acc:HGNC:28248]	-	-	GO:0005515//protein binding	-
ENSG00000166927	MS4A7	0.81	1	1.14	0	0	0	0.9833	0	-9.941536738	9.80E-08	2.54E-07	membrane spanning 4-domains A7 [Source:HGNC Symbol;Acc:HGNC:13378]	-	GO:0005802//trans-Golgi network;GO:0016020//membrane;GO:0016021//integral component of membrane	GO:0005515//protein binding	-
ENSG00000138161	CUZD1	0.64	1.16	0.82	0	0	0	0.8733	0	-9.770388596	3.28E-08	8.74E-08	CUB and zona pellucida like domains 1 [Source:HGNC Symbol;Acc:HGNC:17937]	-	GO:0016020//membrane;GO:0016021//integral component of membrane;GO:0030658//transport vesicle membrane;GO:0031410//cytoplasmic vesicle;GO:0042589//zymogen granule membrane	-	GO:0007049//cell cycle;GO:0007155//cell adhesion;GO:0032023//trypsinogen activation;GO:0051301//cell division
ENSG00000169418	NPR1	2.87	2.26	2.51	0	0	0.01	2.5467	0.0033	-9.577428828	8.87E-14	3.15E-13	natriuretic peptide receptor 1 [Source:HGNC Symbol;Acc:HGNC:7943]	ko01100//Metabolic pathways;ko04714//Thermogenesis;ko04024//cAMP signaling pathway;ko04022//cGMP - PKG signaling pathway;ko04921//Oxytocin signaling pathway;ko00230//Purine metabolism;ko04270//Vascular smooth muscle contraction;ko04925//Aldosterone synthesis and secretion;ko04924//Renin secretion;ko04923//Regulation of lipolysis in adipocyte	GO:0005886//plasma membrane;GO:0016020//membrane;GO:0016021//integral component of membrane;GO:0043235//receptor complex	GO:0000166//nucleotide binding;GO:0001653//peptide receptor activity;GO:0004383//guanylate cyclase activity;GO:0004672//protein kinase activity;GO:0005524//ATP binding;GO:0005525//GTP binding;GO:0008528//G protein-coupled peptide receptor activity;GO:0016829//lyase activity;GO:0016849//phosphorus-oxygen lyase activity;GO:0016941//natriuretic peptide receptor activity;GO:0017046//peptide hormone b…	GO:0006182//cGMP biosynthetic process;GO:0006468//protein phosphorylation;GO:0007165//signal transduction;GO:0007166//cell surface receptor signaling pathway;GO:0007168//receptor guanylyl cyclase signaling pathway;GO:0007186//G protein-coupled receptor signaling pathway;GO:0007589//body fluid secretion;GO:0008217//regulation of blood pressure;GO:0009190//cyclic nucleotide biosynthetic process;GO:…
ENSG00000050730	TNIP3	0.68	0.61	0.96	0	0	0	0.75	0	-9.550746785	6.25E-08	1.64E-07	TNFAIP3 interacting protein 3 [Source:HGNC Symbol;Acc:HGNC:19315]	-	GO:0005829//cytosol	GO:0005515//protein binding;GO:0031593//polyubiquitin modification-dependent protein binding	GO:0002756//MyD88-independent toll-like receptor signaling pathway;GO:0006954//inflammatory response;GO:0016579//protein deubiquitination;GO:0034142//toll-like receptor 4 signaling pathway;GO:0043124//negative regulation of I-kappaB kinase/NF-kappaB signaling;GO:0045944//positive regulation of transcription by RNA polymerase II;GO:0071222//cellular response to lipopolysaccharide
ENSG00000279012	OR51B2	0.83	0.53	0.82	0	0	0	0.7267	0	-9.505149919	4.65E-05	9.91E-05	olfactory receptor family 51 subfamily B member 2 [Source:HGNC Symbol;Acc:HGNC:14703]	ko04740//Olfactory transduction	GO:0005886//plasma membrane;GO:0016020//membrane;GO:0016021//integral component of membrane	GO:0004930//G protein-coupled receptor activity;GO:0004984//olfactory receptor activity	GO:0007165//signal transduction;GO:0007186//G protein-coupled receptor signaling pathway;GO:0007608//sensory perception of smell;GO:0050896//response to stimulus;GO:0050911//detection of chemical stimulus involved in sensory perception of smell
ENSG00000205129	C4orf47	1.02	0.62	0.36	0	0	0	0.6667	0	-9.380821784	0.000168087	0.000341419	chromosome 4 open reading frame 47 [Source:HGNC Symbol;Acc:HGNC:34346]	-	GO:0005737//cytoplasm;GO:0005813//centrosome;GO:0005815//microtubule organizing center;GO:0005856//cytoskeleton;GO:0005881//cytoplasmic microtubule;GO:0097731//9+0 non-motile cilium	-	-
ENSG00000005102	MEOX1	0.59	0.72	0.53	0	0	0	0.6133	0	-9.26052755	5.37E-07	1.33E-06	mesenchyme homeobox 1 [Source:HGNC Symbol;Acc:HGNC:7013]	-	GO:0000785//chromatin;GO:0005634//nucleus;GO:0005737//cytoplasm	GO:0000978//RNA polymerase II proximal promoter sequence-specific DNA binding;GO:0000981//DNA-binding transcription factor activity, RNA polymerase II-specific;GO:0001228//DNA-binding transcription activator activity, RNA polymerase II-specific;GO:0003677//DNA binding;GO:0003682//chromatin binding;GO:0003700//DNA-binding transcription factor activity;GO:0005515//protein binding;GO:0043565//sequen…	GO:0001757//somite specification;GO:0006355//regulation of transcription, DNA-templated;GO:0006357//regulation of transcription by RNA polymerase II;GO:0007275//multicellular organism development;GO:0008150//biological_process;GO:0045944//positive regulation of transcription by RNA polymerase II;GO:0060218//hematopoietic stem cell differentiation;GO:0061053//somite development;GO:0061056//sclerot…
ENSG00000205755	CRLF2	0.69	0.63	0.46	0	0	0	0.5933	0	-9.212699025	4.57E-06	1.05E-05	cytokine receptor like factor 2 [Source:HGNC Symbol;Acc:HGNC:14281]	ko04060//Cytokine-cytokine receptor interaction;ko04630//Jak-STAT signaling pathway	GO:0005576//extracellular region;GO:0005886//plasma membrane;GO:0009897//external side of plasma membrane;GO:0016020//membrane;GO:0016021//integral component of membrane;GO:0043235//receptor complex	GO:0004896//cytokine receptor activity;GO:0004923//leukemia inhibitory factor receptor activity;GO:0004924//oncostatin-M receptor activity;GO:0005127//ciliary neurotrophic factor receptor binding;GO:0005515//protein binding;GO:0019955//cytokine binding	GO:0008284//positive regulation of cell proliferation;GO:0019221//cytokine-mediated signaling pathway;GO:0032754//positive regulation of interleukin-5 production;GO:0033005//positive regulation of mast cell activation;GO:0038111//interleukin-7-mediated signaling pathway;GO:0038165//oncostatin-M-mediated signaling pathway;GO:0048861//leukemia inhibitory factor signaling pathway;GO:1904894//positiv…
ENSG00000159208	CIART	0.39	0.59	0.78	0	0	0	0.5867	0	-9.196397213	6.02E-05	0.000126994	circadian associated repressor of transcription [Source:HGNC Symbol;Acc:HGNC:25200]	-	GO:0005634//nucleus;GO:0016605//PML body	GO:0000976//transcription regulatory region sequence-specific DNA binding;GO:0000978//RNA polymerase II proximal promoter sequence-specific DNA binding;GO:0005515//protein binding;GO:0070888//E-box binding	GO:0032922//circadian regulation of gene expression;GO:0045475//locomotor rhythm;GO:0045892//negative regulation of transcription, DNA-templated;GO:0048511//rhythmic process
ENSG00000269891	ARHGAP19-SLIT1	0.13	1.16	0.16	0	0	0	0.4833	0	-8.916874684	4.93E-05	0.000104774	ARHGAP19-SLIT1 readthrough (NMD candidate) [Source:HGNC Symbol;Acc:HGNC:48348]	-	-	-	-
ENSG00000168454	TXNDC2	0.5	0.43	0.45	0	0	0	0.46	0	-8.845490051	2.40E-05	5.22E-05	thioredoxin domain containing 2 [Source:HGNC Symbol;Acc:HGNC:16470]	-	GO:0005737//cytoplasm	GO:0004791//thioredoxin-disulfide reductase activity;GO:0005515//protein binding	GO:0007275//multicellular organism development;GO:0007283//spermatogenesis;GO:0030154//cell differentiation;GO:0045454//cell redox homeostasis;GO:0098869//cellular oxidant detoxification
ENSG00000128510	CPA4	14.5	11.48	10.73	0	0	0.08	12.2367	0.0267	-8.841957399	1.57E-15	5.99E-15	carboxypeptidase A4 [Source:HGNC Symbol;Acc:HGNC:15740]	-	GO:0005575//cellular_component;GO:0005576//extracellular region;GO:0005615//extracellular space	GO:0004180//carboxypeptidase activity;GO:0004181//metallocarboxypeptidase activity;GO:0005515//protein binding;GO:0008233//peptidase activity;GO:0008237//metallopeptidase activity;GO:0008270//zinc ion binding;GO:0016787//hydrolase activity;GO:0046872//metal ion binding	GO:0006508//proteolysis;GO:0016573//histone acetylation
ENSG00000108691	CCL2	0.67	0.38	0.32	0	0	0	0.4567	0	-8.834997677	0.003869512	0.006824058	C-C motif chemokine ligand 2 [Source:HGNC Symbol;Acc:HGNC:10618]	ko05168//Herpes simplex infection;ko04060//Cytokine-cytokine receptor interaction;ko05163//Human cytomegalovirus infection;ko04062//Chemokine signaling pathway;ko04621//NOD-like receptor signaling pathway;ko05164//Influenza A;ko05323//Rheumatoid arthritis;ko05418//Fluid shear stress and atherosclerosis;ko05135//Yersinia infection;ko04668//TNF signaling pathway;ko05142//Chagas disease (American tr…	GO:0005576//extracellular region;GO:0005615//extracellular space	GO:0004672//protein kinase activity;GO:0005102//signaling receptor binding;GO:0005125//cytokine activity;GO:0005515//protein binding;GO:0008009//chemokine activity;GO:0031727//CCR2 chemokine receptor binding;GO:0048020//CCR chemokine receptor binding	GO:0000165//MAPK cascade;GO:0001525//angiogenesis;GO:0002548//monocyte chemotaxis;GO:0006468//protein phosphorylation;GO:0006935//chemotaxis;GO:0006954//inflammatory response;GO:0006955//immune response;GO:0006959//humoral immune response;GO:0007010//cytoskeleton organization;GO:0007155//cell adhesion;GO:0007165//signal transduction;GO:0007166//cell surface receptor signaling pathway;GO:0007186//…
ENSG00000176571	CNBD1	0.32	0.52	0.52	0	0	0	0.4533	0	-8.824428435	0.002831508	0.005071772	cyclic nucleotide binding domain containing 1 [Source:HGNC Symbol;Acc:HGNC:26663]	-	-	-	-
ENSG00000183128	CALHM3	0.47	0.64	0.25	0	0	0	0.4533	0	-8.824428435	2.94E-05	6.37E-05	calcium homeostasis modulator 3 [Source:HGNC Symbol;Acc:HGNC:23458]	-	GO:0005886//plasma membrane;GO:0005887//integral component of plasma membrane;GO:0016020//membrane;GO:0016021//integral component of membrane;GO:0016323//basolateral plasma membrane	GO:0005244//voltage-gated ion channel activity;GO:0005261//cation channel activity;GO:0005515//protein binding	GO:0006811//ion transport;GO:0015867//ATP transport;GO:0034220//ion transmembrane transport;GO:0050896//response to stimulus;GO:0050909//sensory perception of taste;GO:0051291//protein heterooligomerization;GO:0098655//cation transmembrane transport
ENSG00000161270	NPHS1	0.41	0.4	0.5	0	0	0	0.4367	0	-8.770388596	1.62E-09	4.64E-09	NPHS1 adhesion molecule, nephrin [Source:HGNC Symbol;Acc:HGNC:7908]	-	GO:0005886//plasma membrane;GO:0005887//integral component of plasma membrane;GO:0005911//cell-cell junction;GO:0005925//focal adhesion;GO:0016020//membrane;GO:0016021//integral component of membrane;GO:0036057//slit diaphragm;GO:0042995//cell projection;GO:0070062//extracellular exosome	GO:0005515//protein binding;GO:0017022//myosin binding;GO:0050839//cell adhesion molecule binding	GO:0000165//MAPK cascade;GO:0007155//cell adhesion;GO:0007254//JNK cascade;GO:0007275//multicellular organism development;GO:0007517//muscle organ development;GO:0007519//skeletal muscle tissue development;GO:0007520//myoblast fusion;GO:0007588//excretion;GO:0030838//positive regulation of actin filament polymerization;GO:0032836//glomerular basement membrane development;GO:0035418//protein local…
ENSG00000268940	CT45A1	0.15	0.54	0.62	0	0	0	0.4367	0	-8.770388596	0.003009639	0.00537536	cancer/testis antigen family 45 member A1 [Source:HGNC Symbol;Acc:HGNC:33267]	-	GO:0032039//integrator complex	GO:0005515//protein binding	GO:0034472//snRNA 3'-end processing
ENSG00000173198	CYSLTR1	0.47	0.31	0.44	0	0	0	0.4067	0	-8.667702932	1.03E-06	2.48E-06	cysteinyl leukotriene receptor 1 [Source:HGNC Symbol;Acc:HGNC:17451]	ko04080//Neuroactive ligand-receptor interaction;ko04020//Calcium signaling pathway	GO:0005886//plasma membrane;GO:0005887//integral component of plasma membrane;GO:0016020//membrane;GO:0016021//integral component of membrane	GO:0001631//cysteinyl leukotriene receptor activity;GO:0004930//G protein-coupled receptor activity;GO:0004974//leukotriene receptor activity;GO:0008528//G protein-coupled peptide receptor activity	GO:0002437//inflammatory response to antigenic stimulus;GO:0002862//negative regulation of inflammatory response to antigenic stimulus;GO:0006816//calcium ion transport;GO:0006935//chemotaxis;GO:0006952//defense response;GO:0007165//signal transduction;GO:0007166//cell surface receptor signaling pathway;GO:0007186//G protein-coupled receptor signaling pathway;GO:0007204//positive regulation of cy…
ENSG00000145386	CCNA2	0.35	0.4	0.46	0	0	0	0.4033	0	-8.655828831	4.51E-06	1.04E-05	cyclin A2 [Source:HGNC Symbol;Acc:HGNC:1578]	ko05200//Pathways in cancer;ko05165//Human papillomavirus infection;ko05169//Epstein-Barr virus infection;ko05202//Transcriptional misregulation in cancers;ko05166//HTLV-I infection;ko05203//Viral carcinogenesis;ko05161//Hepatitis B;ko04218//Cellular senescence;ko04110//Cell cycle;ko04152//AMPK signaling pathway;ko04914//Progesterone-mediated oocyte maturation;ko05221//Acute myeloid leukemia	GO:0000307//cyclin-dependent protein kinase holoenzyme complex;GO:0001939//female pronucleus;GO:0001940//male pronucleus;GO:0005634//nucleus;GO:0005654//nucleoplasm;GO:0005737//cytoplasm;GO:0005829//cytosol;GO:0097124//cyclin A2-CDK2 complex	GO:0005515//protein binding;GO:0016538//cyclin-dependent protein serine/threonine kinase regulator activity;GO:0019901//protein kinase binding;GO:0019904//protein domain specific binding	GO:0000079//regulation of cyclin-dependent protein serine/threonine kinase activity;GO:0000086//G2/M transition of mitotic cell cycle;GO:0006275//regulation of DNA replication;GO:0007049//cell cycle;GO:0007265//Ras protein signal transduction;GO:0016032//viral process;GO:0016572//histone phosphorylation;GO:0016579//protein deubiquitination;GO:0031100//animal organ regeneration;GO:0032355//respons…
ENSG00000099984	GSTT2	0.46	0.44	0.28	0	0	0	0.3933	0	-8.619608644	0.002656823	0.004775989	glutathione S-transferase theta 2 (gene/pseudogene) [Source:HGNC Symbol;Acc:HGNC:4642]	ko01100//Metabolic pathways;ko05200//Pathways in cancer;ko05225//Hepatocellular carcinoma;ko05418//Fluid shear stress and atherosclerosis;ko05204//Chemical carcinogenesis;ko00983//Drug metabolism - other enzymes;ko00980//Metabolism of xenobiotics by cytochrome P450;ko01524//Platinum drug resistance;ko00982//Drug metabolism - cytochrome P450;ko00480//Glutathione metabolism	GO:0005737//cytoplasm	GO:0004364//glutathione transferase activity;GO:0005515//protein binding	GO:0006749//glutathione metabolic process
ENSG00000165685	TMEM52B	0.26	0.46	0.34	0	0	0	0.3533	0	-8.464886049	3.08E-06	7.17E-06	transmembrane protein 52B [Source:HGNC Symbol;Acc:HGNC:26438]	-	GO:0016020//membrane;GO:0016021//integral component of membrane;GO:0070062//extracellular exosome	GO:0003674//molecular_function;GO:0005515//protein binding	GO:0008150//biological_process
ENSG00000134215	VAV3	0.33	0.51	0.21	0	0	0	0.35	0	-8.451211112	1.13E-05	2.54E-05	vav guanine nucleotide exchange factor 3 [Source:HGNC Symbol;Acc:HGNC:12659]	ko04015//Rap1 signaling pathway;ko04024//cAMP signaling pathway;ko04810//Regulation of actin cytoskeleton;ko05205//Proteoglycans in cancer;ko04510//Focal adhesion;ko04062//Chemokine signaling pathway;ko04650//Natural killer cell mediated cytotoxicity;ko04666//Fc gamma R-mediated phagocytosis;ko04662//B cell receptor signaling pathway;ko04664//Fc epsilon RI signaling pathway;ko05135//Yersinia infe…	GO:0001772//immunological synapse;GO:0005737//cytoplasm;GO:0005829//cytosol;GO:0005886//plasma membrane	GO:0005085//guanyl-nucleotide exchange factor activity;GO:0005096//GTPase activator activity;GO:0005154//epidermal growth factor receptor binding;GO:0005515//protein binding;GO:0046872//metal ion binding	GO:0001525//angiogenesis;GO:0006906//vesicle fusion;GO:0006974//cellular response to DNA damage stimulus;GO:0007186//G protein-coupled receptor signaling pathway;GO:0007229//integrin-mediated signaling pathway;GO:0007264//small GTPase mediated signal transduction;GO:0008361//regulation of cell size;GO:0016477//cell migration;GO:0030031//cell projection assembly;GO:0030032//lamellipodium assembly;…
ENSG00000188816	HMX2	0.18	0.53	0.29	0	0	0	0.3333	0	-8.380821784	0.000322268	0.000637702	H6 family homeobox 2 [Source:HGNC Symbol;Acc:HGNC:5018]	-	GO:0000785//chromatin;GO:0005634//nucleus	GO:0000977//RNA polymerase II regulatory region sequence-specific DNA binding;GO:0000981//DNA-binding transcription factor activity, RNA polymerase II-specific;GO:0003677//DNA binding;GO:1990837//sequence-specific double-stranded DNA binding	GO:0006355//regulation of transcription, DNA-templated;GO:0006357//regulation of transcription by RNA polymerase II;GO:0007275//multicellular organism development;GO:0007399//nervous system development;GO:0007420//brain development;GO:0008284//positive regulation of cell proliferation;GO:0030154//cell differentiation;GO:0042472//inner ear morphogenesis;GO:0048026//positive regulation of mRNA spli…
ENSG00000105889	STEAP1B	0.28	0.29	0.42	0	0	0	0.33	0	-8.366322214	0.001747455	0.003203826	STEAP family member 1B [Source:HGNC Symbol;Acc:HGNC:41907]	ko04978//Mineral absorption	GO:0005768//endosome;GO:0005886//plasma membrane;GO:0016020//membrane;GO:0016021//integral component of membrane	GO:0005515//protein binding	-
ENSG00000132646	PCNA	0.26	0.37	0.34	0	0	0	0.3233	0	-8.336878436	9.00E-05	0.000187164	proliferating cell nuclear antigen [Source:HGNC Symbol;Acc:HGNC:8729]	ko04530//Tight junction;ko05161//Hepatitis B;ko04110//Cell cycle;ko03420//Nucleotide excision repair;ko03030//DNA replication;ko03410//Base excision repair;ko03430//Mismatch repair	GO:0000307//cyclin-dependent protein kinase holoenzyme complex;GO:0000781//chromosome, telomeric region;GO:0000785//chromatin;GO:0005634//nucleus;GO:0005652//nuclear lamina;GO:0005654//nucleoplasm;GO:0005657//replication fork;GO:0005813//centrosome;GO:0016604//nuclear body;GO:0030894//replisome;GO:0043596//nuclear replication fork;GO:0043626//PCNA complex;GO:0070062//extracellular exosome;GO:0070…	GO:0000701//purine-specific mismatch base pair DNA N-glycosylase activity;GO:0003677//DNA binding;GO:0003682//chromatin binding;GO:0003684//damaged DNA binding;GO:0005515//protein binding;GO:0008022//protein C-terminus binding;GO:0008134//transcription factor binding;GO:0019899//enzyme binding;GO:0030331//estrogen receptor binding;GO:0030337//DNA polymerase processivity factor activity;GO:0030971…	GO:0000083//regulation of transcription involved in G1/S transition of mitotic cell cycle;GO:0000122//negative regulation of transcription by RNA polymerase II;GO:0000723//telomere maintenance;GO:0006260//DNA replication;GO:0006272//leading strand elongation;GO:0006275//regulation of DNA replication;GO:0006281//DNA repair;GO:0006283//transcription-coupled nucleotide-excision repair;GO:0006287//ba…
ENSG00000130283	GDF1	0.43	0.26	0.25	0	0	0	0.3133	0	-8.291554446	1.13E-05	2.53E-05	growth differentiation factor 1 [Source:HGNC Symbol;Acc:HGNC:4214]	ko04060//Cytokine-cytokine receptor interaction	GO:0005576//extracellular region;GO:0005615//extracellular space	GO:0005125//cytokine activity;GO:0008083//growth factor activity	GO:0007165//signal transduction;GO:0010862//positive regulation of pathway-restricted SMAD protein phosphorylation;GO:0030509//BMP signaling pathway;GO:0060395//SMAD protein signal transduction
ENSG00000175445	LPL	0.13	0.58	0.23	0	0	0	0.3133	0	-8.291554446	0.00202193	0.003677749	lipoprotein lipase [Source:HGNC Symbol;Acc:HGNC:6677]	ko05010//Alzheimer disease;ko03320//PPAR signaling pathway;ko00561//Glycerolipid metabolism;ko04979//Cholesterol metabolism	GO:0005576//extracellular region;GO:0005615//extracellular space;GO:0005886//plasma membrane;GO:0016020//membrane;GO:0034361//very-low-density lipoprotein particle;GO:0042627//chylomicron	GO:0004465//lipoprotein lipase activity;GO:0004620//phospholipase activity;GO:0004806//triglyceride lipase activity;GO:0005102//signaling receptor binding;GO:0005509//calcium ion binding;GO:0005515//protein binding;GO:0008201//heparin binding;GO:0008970//phospholipase A1 activity;GO:0016298//lipase activity;GO:0016787//hydrolase activity;GO:0017129//triglyceride binding;GO:0034185//apolipoprotein…	GO:0001523//retinoid metabolic process;GO:0006629//lipid metabolic process;GO:0006631//fatty acid metabolic process;GO:0006633//fatty acid biosynthetic process;GO:0006641//triglyceride metabolic process;GO:0006644//phospholipid metabolic process;GO:0009409//response to cold;GO:0009749//response to glucose;GO:0010744//positive regulation of macrophage derived foam cell differentiation;GO:0010884//…
ENSG00000173868	PHOSPHO1	0.38	0.44	0.07	0	0	0	0.2967	0	-8.212699025	0.001990673	0.003624427	phosphoethanolamine/phosphocholine phosphatase 1 [Source:HGNC Symbol;Acc:HGNC:16815]	ko01100//Metabolic pathways;ko00564//Glycerophospholipid metabolism	GO:0005829//cytosol;GO:0031012//extracellular matrix;GO:0065010//extracellular membrane-bounded organelle	GO:0005515//protein binding;GO:0016462//pyrophosphatase activity;GO:0016787//hydrolase activity;GO:0016791//phosphatase activity;GO:0046872//metal ion binding;GO:0052731//phosphocholine phosphatase activity;GO:0052732//phosphoethanolamine phosphatase activity	GO:0001958//endochondral ossification;GO:0006646//phosphatidylethanolamine biosynthetic process;GO:0006656//phosphatidylcholine biosynthetic process;GO:0016311//dephosphorylation;GO:0030500//regulation of bone mineralization;GO:0035630//bone mineralization involved in bone maturation
ENSG00000171116	HSFX1	0.36	0.25	0.27	0	0	0	0.2933	0	-8.196397213	0.000142949	0.000292018	heat shock transcription factor family, X-linked 1 [Source:HGNC Symbol;Acc:HGNC:29603]	-	GO:0000785//chromatin;GO:0005634//nucleus;GO:0005737//cytoplasm	GO:0000978//RNA polymerase II proximal promoter sequence-specific DNA binding;GO:0000981//DNA-binding transcription factor activity, RNA polymerase II-specific;GO:0003677//DNA binding;GO:0003700//DNA-binding transcription factor activity;GO:0005515//protein binding;GO:0043565//sequence-specific DNA binding	GO:0006355//regulation of transcription, DNA-templated;GO:0006357//regulation of transcription by RNA polymerase II
ENSG00000273217	-	0.31	0.45	0.07	0	0	0	0.2767	0	-8.112005026	1.17E-07	3.01E-07	novel protein	ko04015//Rap1 signaling pathway;ko04530//Tight junction	GO:0005813//centrosome;GO:0005829//cytosol	GO:0005085//guanyl-nucleotide exchange factor activity;GO:0005515//protein binding	GO:0007165//signal transduction;GO:0007264//small GTPase mediated signal transduction;GO:0050790//regulation of catalytic activity
ENSG00000093134	VNN3	0.29	0.28	0.24	0	0	0	0.27	0	-8.076815597	0.001956458	0.003565223	vanin 3 [Source:HGNC Symbol;Acc:HGNC:16431]	ko00770//Pantothenate and CoA biosynthesis	GO:0005575//cellular_component;GO:0005576//extracellular region;GO:0005886//plasma membrane	GO:0016787//hydrolase activity;GO:0017159//pantetheine hydrolase activity	GO:0006807//nitrogen compound metabolic process;GO:0008150//biological_process;GO:0015939//pantothenate metabolic process
ENSG00000187479	C11orf96	0.46	0.06	0.29	0	0	0	0.27	0	-8.076815597	0.006205538	0.010709845	chromosome 11 open reading frame 96 [Source:HGNC Symbol;Acc:HGNC:38675]	-	-	-	-
ENSG00000144031	ANKRD53	0.22	0.3	0.26	0	0	0	0.26	0	-8.022367813	0.000334563	0.00066094	ankyrin repeat domain 53 [Source:HGNC Symbol;Acc:HGNC:25691]	-	GO:0000922//spindle pole;GO:0005737//cytoplasm;GO:0005819//spindle;GO:0005856//cytoskeleton	GO:0005515//protein binding	GO:0007049//cell cycle;GO:0007080//mitotic metaphase plate congression;GO:0031116//positive regulation of microtubule polymerization;GO:0051301//cell division;GO:0060236//regulation of mitotic spindle organization;GO:1902412//regulation of mitotic cytokinesis
ENSG00000147145	LPAR4	0.17	0.26	0.35	0	0	0	0.26	0	-8.022367813	1.01E-06	2.43E-06	lysophosphatidic acid receptor 4 [Source:HGNC Symbol;Acc:HGNC:4478]	ko05200//Pathways in cancer;ko04151//PI3K-Akt signaling pathway;ko04080//Neuroactive ligand-receptor interaction;ko05130//Pathogenic Escherichia coli infection;ko04072//Phospholipase D signaling pathway;ko04015//Rap1 signaling pathway;ko04810//Regulation of actin cytoskeleton	GO:0005886//plasma membrane;GO:0005887//integral component of plasma membrane;GO:0016020//membrane;GO:0016021//integral component of membrane;GO:0016604//nuclear body;GO:0043231//intracellular membrane-bounded organelle	GO:0004930//G protein-coupled receptor activity;GO:0008289//lipid binding;GO:0035727//lysophosphatidic acid binding;GO:0070915//lysophosphatidic acid receptor activity	GO:0007165//signal transduction;GO:0007186//G protein-coupled receptor signaling pathway;GO:0035025//positive regulation of Rho protein signal transduction;GO:0051482//positive regulation of cytosolic calcium ion concentration involved in phospholipase C-activating G protein-coupled signaling pathway
ENSG00000084628	NKAIN1	0.38	0.17	0.22	0	0	0	0.2567	0	-8.003752135	0.000280303	0.000557617	sodium/potassium transporting ATPase interacting 1 [Source:HGNC Symbol;Acc:HGNC:25743]	-	GO:0005886//plasma membrane;GO:0016020//membrane;GO:0016021//integral component of membrane	GO:0051117//ATPase binding	GO:0002028//regulation of sodium ion transport
ENSG00000160185	UBASH3A	0.22	0.3	0.24	0	0	0	0.2533	0	-7.984893108	0.000314365	0.000622764	ubiquitin associated and SH3 domain containing A [Source:HGNC Symbol;Acc:HGNC:12462]	-	GO:0005634//nucleus;GO:0005654//nucleoplasm;GO:0005737//cytoplasm;GO:0005794//Golgi apparatus;GO:0005829//cytosol;GO:0070062//extracellular exosome	GO:0005515//protein binding	GO:0001817//regulation of cytokine production;GO:0050860//negative regulation of T cell receptor signaling pathway
ENSG00000059377	TBXAS1	0.24	0.31	0.15	0	0	0	0.2333	0	-7.866248611	0.000244025	0.000488456	thromboxane A synthase 1 [Source:HGNC Symbol;Acc:HGNC:11609]	ko01100//Metabolic pathways;ko04611//Platelet activation;ko00590//Arachidonic acid metabolism	GO:0005783//endoplasmic reticulum;GO:0005789//endoplasmic reticulum membrane;GO:0016020//membrane;GO:0016021//integral component of membrane	GO:0004497//monooxygenase activity;GO:0004796//thromboxane-A synthase activity;GO:0005506//iron ion binding;GO:0016491//oxidoreductase activity;GO:0016705//oxidoreductase activity, acting on paired donors, with incorporation or reduction of molecular oxygen;GO:0016829//lyase activity;GO:0016853//isomerase activity;GO:0020037//heme binding;GO:0036134//12-hydroxyheptadecatrienoic acid synthase acti…	GO:0001516//prostaglandin biosynthetic process;GO:0006629//lipid metabolic process;GO:0006631//fatty acid metabolic process;GO:0006633//fatty acid biosynthetic process;GO:0006690//icosanoid metabolic process;GO:0006693//prostaglandin metabolic process;GO:0019371//cyclooxygenase pathway;GO:0030644//cellular chloride ion homeostasis;GO:0045471//response to ethanol;GO:0045907//positive regulation of…
ENSG00000188958	UTS2B	0.17	0.3	0.21	0	0	0	0.2267	0	-7.824428435	0.012553295	0.020825251	urotensin 2B [Source:HGNC Symbol;Acc:HGNC:30894]	-	GO:0005576//extracellular region	GO:0001664//G protein-coupled receptor binding;GO:0005179//hormone activity	GO:0007186//G protein-coupled receptor signaling pathway;GO:0008217//regulation of blood pressure;GO:0097746//regulation of blood vessel diameter
ENSG00000116032	GRIN3B	0.24	0.11	0.29	0	0	0	0.2133	0	-7.736965594	5.24E-05	0.000110894	glutamate ionotropic receptor NMDA type subunit 3B [Source:HGNC Symbol;Acc:HGNC:16768]	ko04080//Neuroactive ligand-receptor interaction;ko04024//cAMP signaling pathway;ko05034//Alcoholism;ko04724//Glutamatergic synapse;ko05017//Spinocerebellar ataxia;ko05031//Amphetamine addiction;ko05030//Cocaine addiction;ko05033//Nicotine addiction	GO:0005886//plasma membrane;GO:0016020//membrane;GO:0016021//integral component of membrane;GO:0017146//NMDA selective glutamate receptor complex;GO:0030054//cell junction;GO:0043025//neuronal cell body;GO:0045202//synapse;GO:0045211//postsynaptic membrane	GO:0004970//ionotropic glutamate receptor activity;GO:0004972//NMDA glutamate receptor activity;GO:0005216//ion channel activity;GO:0005261//cation channel activity;GO:0005262//calcium channel activity;GO:0015276//ligand-gated ion channel activity;GO:0016594//glycine binding;GO:0030594//neurotransmitter receptor activity;GO:0038023//signaling receptor activity;GO:0042165//neurotransmitter binding	GO:0006811//ion transport;GO:0034220//ion transmembrane transport;GO:0035235//ionotropic glutamate receptor signaling pathway;GO:0051205//protein insertion into membrane;GO:0051924//regulation of calcium ion transport;GO:0070588//calcium ion transmembrane transport;GO:0098655//cation transmembrane transport
ENSG00000100985	MMP9	0.18	0.21	0.23	0	0	0	0.2067	0	-7.691161905	0.00044831	0.000875763	matrix metallopeptidase 9 [Source:HGNC Symbol;Acc:HGNC:7176]	ko05200//Pathways in cancer;ko05202//Transcriptional misregulation in cancers;ko05205//Proteoglycans in cancer;ko05206//MicroRNAs in cancer;ko05161//Hepatitis B;ko05418//Fluid shear stress and atherosclerosis;ko04915//Estrogen signaling pathway;ko04926//Relaxin signaling pathway;ko04670//Leukocyte transendothelial migration;ko04668//TNF signaling pathway;ko01522//Endocrine resistance;ko05215//Pro…	GO:0005576//extracellular region;GO:0005615//extracellular space;GO:0031012//extracellular matrix;GO:0062023//collagen-containing extracellular matrix;GO:0070062//extracellular exosome;GO:1904724//tertiary granule lumen;GO:1904813//ficolin-1-rich granule lumen	GO:0004175//endopeptidase activity;GO:0004222//metalloendopeptidase activity;GO:0004252//serine-type endopeptidase activity;GO:0005515//protein binding;GO:0005518//collagen binding;GO:0008233//peptidase activity;GO:0008237//metallopeptidase activity;GO:0008270//zinc ion binding;GO:0016787//hydrolase activity;GO:0042802//identical protein binding;GO:0046872//metal ion binding	GO:0001501//skeletal system development;GO:0001503//ossification;GO:0001934//positive regulation of protein phosphorylation;GO:0006508//proteolysis;GO:0007566//embryo implantation;GO:0019221//cytokine-mediated signaling pathway;GO:0022617//extracellular matrix disassembly;GO:0030198//extracellular matrix organization;GO:0030225//macrophage differentiation;GO:0030335//positive regulation of cell m…
ENSG00000125409	TEKT3	0.33	0.09	0.2	0	0	0	0.2067	0	-7.691161905	0.024567049	0.039244536	tektin 3 [Source:HGNC Symbol;Acc:HGNC:14293]	-	GO:0002080//acrosomal membrane;GO:0002081//outer acrosomal membrane;GO:0005634//nucleus;GO:0005737//cytoplasm;GO:0005929//cilium;GO:0015630//microtubule cytoskeleton;GO:0016020//membrane;GO:0031410//cytoplasmic vesicle;GO:0031514//motile cilium;GO:0036126//sperm flagellum;GO:0042995//cell projection;GO:0070062//extracellular exosome	GO:0003674//molecular_function;GO:0005515//protein binding	GO:0030317//flagellated sperm motility;GO:0060271//cilium assembly;GO:0060294//cilium movement involved in cell motility;GO:0060378//regulation of brood size
ENSG00000181617	FDCSP	6.62	8.82	9.03	0	0	0.12	8.1567	0.04	-7.671835885	6.39E-10	1.88E-09	follicular dendritic cell secreted protein [Source:HGNC Symbol;Acc:HGNC:19215]	-	GO:0005576//extracellular region	GO:0005515//protein binding	-
ENSG00000189269	DRICH1	0.27	0.11	0.21	0	0	0	0.1967	0	-7.619608644	0.017097227	0.027888222	aspartate rich 1 [Source:HGNC Symbol;Acc:HGNC:28031]	-	-	GO:0005515//protein binding	-
ENSG00000168421	RHOH	0.26	0.13	0.16	0	0	0	0.1833	0	-7.518325308	0.023702436	0.037925705	ras homolog family member H [Source:HGNC Symbol;Acc:HGNC:686]	ko05132//Salmonella infection;ko04670//Leukocyte transendothelial migration	GO:0001772//immunological synapse;GO:0005737//cytoplasm;GO:0005829//cytosol;GO:0005856//cytoskeleton;GO:0005886//plasma membrane;GO:0005938//cell cortex;GO:0016020//membrane;GO:0031410//cytoplasmic vesicle;GO:0042995//cell projection;GO:0043231//intracellular membrane-bounded organelle	GO:0000166//nucleotide binding;GO:0003924//GTPase activity;GO:0005095//GTPase inhibitor activity;GO:0005515//protein binding;GO:0005525//GTP binding;GO:0019210//kinase inhibitor activity;GO:0019901//protein kinase binding;GO:0031267//small GTPase binding	GO:0006355//regulation of transcription, DNA-templated;GO:0007015//actin filament organization;GO:0007163//establishment or maintenance of cell polarity;GO:0007264//small GTPase mediated signal transduction;GO:0008045//motor neuron axon guidance;GO:0008360//regulation of cell shape;GO:0016601//Rac protein signal transduction;GO:0030031//cell projection assembly;GO:0030217//T cell differentiation;…
ENSG00000166592	RRAD	0.24	0.22	0.08	0	0	0	0.18	0	-7.491853096	0.023061534	0.036981242	RRAD, Ras related glycolysis inhibitor and calcium channel regulator [Source:HGNC Symbol;Acc:HGNC:10446]	-	GO:0005829//cytosol;GO:0005886//plasma membrane;GO:0016020//membrane	GO:0000166//nucleotide binding;GO:0003924//GTPase activity;GO:0005246//calcium channel regulator activity;GO:0005515//protein binding;GO:0005516//calmodulin binding;GO:0005525//GTP binding	GO:0007165//signal transduction;GO:0007264//small GTPase mediated signal transduction;GO:1901841//regulation of high voltage-gated calcium channel activity;GO:1901842//negative regulation of high voltage-gated calcium channel activity
