# Supplementary material for: DPY30 Promotes Proliferation and Cell Cycle Progression of Colorectal Cancer Cells via Mediating H3K4 Trimethylation
Source: Int J Med Sci. 2023 May 11;20(7):901–17. doi: 10.7150/ijms.80073 (PMC10266052; doi:10.7150/ijms.80073)
Supplement: Supplementary file 3 — Supplementary table 3: Top 50 upregulated genes. [file ijmsv20p0901s3.xls]

id	Symbol	shCtrl-1_fpkm	shCtrl-2_fpkm	shCtrl-3_fpkm	shDPY30-1_fpkm	shDPY30-2_fpkm	shDPY30-3_fpkm	shCtrl	shDPY30	shCtrl-vs-shDPY30-log2fc	shCtrl-vs-shDPY30-pvalue	shCtrl-vs-shDPY30-fdr	Description	Pathway	GO Component	GO Function	GO Process
ENSG00000009765	IYD	0.00	0.00	0.00	0.20	0.29	0.36	0.0000	0.2833	8.14635653030391	1.08809238087489e-05	2.4393485890516e-05	iodotyrosine deiodinase [Source:HGNC Symbol;Acc:HGNC:21071]	ko04918//Thyroid hormone synthesis	GO:0005654//nucleoplasm;GO:0005886//plasma membrane;GO:0005887//integral component of plasma membrane;GO:0016020//membrane;GO:0016021//integral component of membrane;GO:0030659//cytoplasmic vesicle membrane;GO:0031410//cytoplasmic vesicle	GO:0004447//iodide peroxidase activity;GO:0005515//protein binding;GO:0010181//FMN binding;GO:0016491//oxidoreductase activity	GO:0006570//tyrosine metabolic process;GO:0006590//thyroid hormone generation;GO:0042403//thyroid hormone metabolic process;GO:0098869//cellular oxidant detoxification
ENSG00000012504	NR1H4	0.00	0.00	0.00	0.44	0.66	0.28	0.0000	0.4600	8.84549005094438	2.98907110490067e-05	6.46881049837799e-05	nuclear receptor subfamily 1 group H member 4 [Source:HGNC Symbol;Acc:HGNC:7967]	ko04976//Bile secretion	GO:0000785//chromatin;GO:0000791//euchromatin;GO:0005634//nucleus;GO:0005654//nucleoplasm;GO:0043235//receptor complex	GO:0000976//transcription regulatory region sequence-specific DNA binding;GO:0000977//RNA polymerase II regulatory region sequence-specific DNA binding;GO:0000978//RNA polymerase II proximal promoter sequence-specific DNA binding;GO:0000981//DNA-binding transcription factor activity, RNA polymerase II-specific;GO:0001228//DNA-binding transcription activator activity, RNA polymerase II-specific;GO…	GO:0000122//negative regulation of transcription by RNA polymerase II;GO:0001080//nitrogen catabolite activation of transcription from RNA polymerase II promoter;GO:0002376//immune system process;GO:0006355//regulation of transcription, DNA-templated;GO:0006357//regulation of transcription by RNA polymerase II;GO:0006367//transcription initiation from RNA polymerase II promoter;GO:0006954//inflam…
ENSG00000064201	TSPAN32	0.00	0.00	0.00	0.33	0.29	0.29	0.0000	0.3033	8.2447602343649	0.0032629687925498	0.00580313678946066	tetraspanin 32 [Source:HGNC Symbol;Acc:HGNC:13410]	-	GO:0005887//integral component of plasma membrane;GO:0009986//cell surface;GO:0016020//membrane;GO:0016021//integral component of membrane;GO:0070442//integrin alphaIIb-beta3 complex	GO:0003674//molecular_function	GO:0007010//cytoskeleton organization;GO:0007229//integrin-mediated signaling pathway;GO:0007267//cell-cell signaling;GO:0007596//blood coagulation;GO:0007599//hemostasis;GO:0008285//negative regulation of cell proliferation;GO:0030886//negative regulation of myeloid dendritic cell activation;GO:0042832//defense response to protozoan;GO:0050688//regulation of defense response to virus;GO:0051604/…
ENSG00000085563	ABCB1	0.00	0.00	0.00	0.61	0.71	0.66	0.0000	0.6600	9.36632221424582	9.29975893702641e-11	2.86498076130403e-10	ATP binding cassette subfamily B member 1 [Source:HGNC Symbol;Acc:HGNC:40]	ko05206//MicroRNAs in cancer;ko05226//Gastric cancer;ko04976//Bile secretion;ko02010//ABC transporters	GO:0005654//nucleoplasm;GO:0005886//plasma membrane;GO:0009986//cell surface;GO:0016020//membrane;GO:0016021//integral component of membrane;GO:0016324//apical plasma membrane;GO:0070062//extracellular exosome;GO:0098591//external side of apical plasma membrane	GO:0000166//nucleotide binding;GO:0005515//protein binding;GO:0005524//ATP binding;GO:0008559//xenobiotic transmembrane transporting ATPase activity;GO:0015562//efflux transmembrane transporter activity;GO:0016887//ATPase activity;GO:0022857//transmembrane transporter activity;GO:0031625//ubiquitin protein ligase binding;GO:0042626//ATPase activity, coupled to transmembrane movement of substances…	GO:0000086//G2/M transition of mitotic cell cycle;GO:0042493//response to drug;GO:0045332//phospholipid translocation;GO:0046865//terpenoid transport;GO:0047484//regulation of response to osmotic stress;GO:0055085//transmembrane transport;GO:0070633//transepithelial transport;GO:0072089//stem cell proliferation;GO:0099040//ceramide translocation;GO:0140115//export across plasma membrane;GO:190152…
ENSG00000104808	DHDH	0.00	0.00	0.00	0.90	0.28	0.95	0.0000	0.7100	9.47167521439204	0.000138053346789978	0.000282394837740162	dihydrodiol dehydrogenase [Source:HGNC Symbol;Acc:HGNC:17887]	ko01100//Metabolic pathways;ko00980//Metabolism of xenobiotics by cytochrome P450;ko00040//Pentose and glucuronate interconversions	-	GO:0000166//nucleotide binding;GO:0008746//NAD(P)+ transhydrogenase activity;GO:0009055//electron transfer activity;GO:0016491//oxidoreductase activity;GO:0047115//trans-1,2-dihydrobenzene-1,2-diol dehydrogenase activity;GO:0047837//D-xylose 1-dehydrogenase (NADP+) activity	GO:0005975//carbohydrate metabolic process;GO:0022900//electron transport chain;GO:0042843//D-xylose catabolic process
ENSG00000105707	HPN	0.00	0.00	0.00	0.26	0.95	0.72	0.0000	0.6433	9.32942263143429	2.95871598954698e-05	6.40476785158281e-05	hepsin [Source:HGNC Symbol;Acc:HGNC:5155]	ko05203//Viral carcinogenesis	GO:0005789//endoplasmic reticulum membrane;GO:0005886//plasma membrane;GO:0005887//integral component of plasma membrane;GO:0005911//cell-cell junction;GO:0009986//cell surface;GO:0016020//membrane;GO:0016021//integral component of membrane;GO:0016324//apical plasma membrane;GO:0031965//nuclear membrane;GO:0043025//neuronal cell body;GO:0070062//extracellular exosome	GO:0004252//serine-type endopeptidase activity;GO:0005515//protein binding;GO:0008233//peptidase activity;GO:0008236//serine-type peptidase activity;GO:0016787//hydrolase activity;GO:0070008//serine-type exopeptidase activity	GO:0006508//proteolysis;GO:0008360//regulation of cell shape;GO:0010628//positive regulation of gene expression;GO:0010719//negative regulation of epithelial to mesenchymal transition;GO:0010756//positive regulation of plasminogen activation;GO:0030307//positive regulation of cell growth;GO:0034769//basement membrane disassembly;GO:0043066//negative regulation of apoptotic process;GO:0043923//pos…
ENSG00000110375	UPK2	0.00	0.00	0.00	2.52	2.99	3.48	0.0000	2.9967	11.5491428996807	3.77569537289677e-10	1.12281479254912e-09	uroplakin 2 [Source:HGNC Symbol;Acc:HGNC:12579]	-	GO:0005886//plasma membrane;GO:0005887//integral component of plasma membrane;GO:0016020//membrane;GO:0016021//integral component of membrane;GO:0016324//apical plasma membrane;GO:0070062//extracellular exosome	GO:0005515//protein binding	GO:0007275//multicellular organism development;GO:0030855//epithelial cell differentiation
ENSG00000113303	BTNL8	0.00	0.00	0.00	0.43	0.42	0.14	0.0000	0.3300	8.36632221424582	0.00118374126393683	0.00220863925426634	butyrophilin like 8 [Source:HGNC Symbol;Acc:HGNC:26131]	-	GO:0005886//plasma membrane;GO:0009897//external side of plasma membrane;GO:0016020//membrane;GO:0016021//integral component of membrane	GO:0005102//signaling receptor binding;GO:0005515//protein binding	GO:0001817//regulation of cytokine production;GO:0002250//adaptive immune response;GO:0002376//immune system process;GO:0050852//T cell receptor signaling pathway
ENSG00000116031	CD207	0.00	0.00	0.00	0.25	0.32	0.13	0.0000	0.2333	7.86624861111117	0.00126941978806693	0.00236146826393131	CD207 molecule [Source:HGNC Symbol;Acc:HGNC:17935]	-	GO:0005886//plasma membrane;GO:0016020//membrane;GO:0016021//integral component of membrane;GO:0030139//endocytic vesicle;GO:0030669//clathrin-coated endocytic vesicle membrane;GO:0031901//early endosome membrane	GO:0005515//protein binding;GO:0005537//mannose binding;GO:0030246//carbohydrate binding	GO:0002479//antigen processing and presentation of exogenous peptide antigen via MHC class I, TAP-dependent;GO:0006898//receptor-mediated endocytosis;GO:0051607//defense response to virus
ENSG00000121335	PRB2	0.00	0.00	0.00	0.44	0.30	0.19	0.0000	0.3100	8.27612440527424	0.000950490527081937	0.0017965832650088	proline rich protein BstNI subfamily 2 [Source:HGNC Symbol;Acc:HGNC:9338]	ko04970//Salivary secretion	GO:0005575//cellular_component;GO:0005576//extracellular region	GO:0003674//molecular_function;GO:0005515//protein binding	GO:0008150//biological_process
ENSG00000121905	HPCA	0.00	0.00	0.00	0.12	0.13	0.38	0.0000	0.2100	7.71424551766612	0.00954960132358831	0.0160910015881811	hippocalcin [Source:HGNC Symbol;Acc:HGNC:5144]	-	GO:0005737//cytoplasm;GO:0005829//cytosol;GO:0016020//membrane;GO:0019898//extrinsic component of membrane;GO:0030424//axon;GO:0032590//dendrite membrane;GO:0032809//neuronal cell body membrane;GO:0032839//dendrite cytoplasm;GO:0043204//perikaryon;GO:0044327//dendritic spine head;GO:0098794//postsynapse;GO:0098978//glutamatergic synapse	GO:0003779//actin binding;GO:0005509//calcium ion binding;GO:0005515//protein binding;GO:0019900//kinase binding;GO:0042802//identical protein binding;GO:0046872//metal ion binding	GO:0007420//brain development;GO:0010518//positive regulation of phospholipase activity;GO:0014070//response to organic cyclic compound;GO:0019722//calcium-mediated signaling;GO:0031283//negative regulation of guanylate cyclase activity;GO:0031584//activation of phospholipase D activity;GO:0045762//positive regulation of adenylate cyclase activity;GO:0048839//inner ear development;GO:0060041//ret…
ENSG00000129467	ADCY4	0.00	0.00	0.02	1.96	1.61	1.66	0.0067	1.7433	8.03066713624694	3.91003572375678e-11	1.2266148676918e-10	adenylate cyclase 4 [Source:HGNC Symbol;Acc:HGNC:235]	ko01100//Metabolic pathways;ko05200//Pathways in cancer;ko04020//Calcium signaling pathway;ko04714//Thermogenesis;ko05163//Human cytomegalovirus infection;ko05166//HTLV-I infection;ko04072//Phospholipase D signaling pathway;ko04015//Rap1 signaling pathway;ko04024//cAMP signaling pathway;ko04062//Chemokine signaling pathway;ko04022//cGMP - PKG signaling pathway;ko05414//Dilated cardiomyopathy (DCM…	GO:0005737//cytoplasm;GO:0005886//plasma membrane;GO:0005887//integral component of plasma membrane;GO:0016020//membrane;GO:0016021//integral component of membrane;GO:0030425//dendrite	GO:0000166//nucleotide binding;GO:0004016//adenylate cyclase activity;GO:0005080//protein kinase C binding;GO:0005515//protein binding;GO:0005524//ATP binding;GO:0016829//lyase activity;GO:0016849//phosphorus-oxygen lyase activity;GO:0046872//metal ion binding	GO:0002862//negative regulation of inflammatory response to antigenic stimulus;GO:0003091//renal water homeostasis;GO:0006171//cAMP biosynthetic process;GO:0007186//G protein-coupled receptor signaling pathway;GO:0007188//adenylate cyclase-modulating G protein-coupled receptor signaling pathway;GO:0007189//adenylate cyclase-activating G protein-coupled receptor signaling pathway;GO:0007190//activ…
ENSG00000129538	RNASE1	0.00	0.00	0.00	0.49	0.09	0.39	0.0000	0.3233	8.33687843635333	0.0260076850690176	0.0414052207032436	ribonuclease A family member 1, pancreatic [Source:HGNC Symbol;Acc:HGNC:10044]	-	GO:0005576//extracellular region;GO:0070062//extracellular exosome	GO:0003676//nucleic acid binding;GO:0004518//nuclease activity;GO:0004519//endonuclease activity;GO:0004522//ribonuclease A activity;GO:0004540//ribonuclease activity;GO:0005515//protein binding;GO:0016787//hydrolase activity;GO:0016829//lyase activity	GO:0090305//nucleic acid phosphodiester bond hydrolysis;GO:0090501//RNA phosphodiester bond hydrolysis;GO:0090502//RNA phosphodiester bond hydrolysis, endonucleolytic
ENSG00000131400	NAPSA	0.00	0.00	0.00	0.62	0.40	0.73	0.0000	0.5833	9.18817670599853	5.75895359602635e-05	0.000121608479505731	napsin A aspartic peptidase [Source:HGNC Symbol;Acc:HGNC:13395]	ko04142//Lysosome	GO:0005576//extracellular region;GO:0005615//extracellular space;GO:0005764//lysosome;GO:0070062//extracellular exosome;GO:0097208//alveolar lamellar body;GO:0097486//multivesicular body lumen	GO:0004175//endopeptidase activity;GO:0004190//aspartic-type endopeptidase activity;GO:0005515//protein binding;GO:0008233//peptidase activity;GO:0016787//hydrolase activity	GO:0006508//proteolysis;GO:0033619//membrane protein proteolysis;GO:0043129//surfactant homeostasis;GO:0044267//cellular protein metabolic process
ENSG00000132530	XAF1	0.11	0.13	0.11	26.06	25.88	13.81	0.1167	21.9167	7.55349216212206	2.56128076531193e-72	3.75714163617285e-71	XIAP associated factor 1 [Source:HGNC Symbol;Acc:HGNC:30932]	-	GO:0005634//nucleus;GO:0005654//nucleoplasm;GO:0005737//cytoplasm;GO:0005739//mitochondrion;GO:0005829//cytosol	GO:0005515//protein binding;GO:0008270//zinc ion binding;GO:0046872//metal ion binding	GO:0006915//apoptotic process;GO:0035456//response to interferon-beta;GO:0060337//type I interferon signaling pathway
ENSG00000133106	EPSTI1	0.05	0.09	0.18	23.35	21.64	19.96	0.1067	21.6500	7.66511381033524	6.25292660566077e-71	8.95346592230847e-70	epithelial stromal interaction 1 [Source:HGNC Symbol;Acc:HGNC:16465]	-	-	GO:0005515//protein binding	-
ENSG00000134240	HMGCS2	0.00	0.00	0.00	0.65	0.45	0.30	0.0000	0.4667	8.86624861111117	2.31803756400034e-06	5.45138041514278e-06	3-hydroxy-3-methylglutaryl-CoA synthase 2 [Source:HGNC Symbol;Acc:HGNC:5008]	ko01100//Metabolic pathways;ko03320//PPAR signaling pathway;ko00280//Valine, leucine and isoleucine degradation;ko00650//Butanoate metabolism;ko00900//Terpenoid backbone biosynthesis;ko00072//Synthesis and degradation of ketone bodies	GO:0005739//mitochondrion;GO:0005759//mitochondrial matrix	GO:0004421//hydroxymethylglutaryl-CoA synthase activity;GO:0016740//transferase activity;GO:0016746//transferase activity, transferring acyl groups;GO:0042802//identical protein binding	GO:0006084//acetyl-CoA metabolic process;GO:0006629//lipid metabolic process;GO:0006694//steroid biosynthetic process;GO:0006695//cholesterol biosynthetic process;GO:0008202//steroid metabolic process;GO:0008203//cholesterol metabolic process;GO:0008299//isoprenoid biosynthetic process;GO:0010142//farnesyl diphosphate biosynthetic process, mevalonate pathway;GO:0016126//sterol biosynthetic proces…
ENSG00000134326	CMPK2	0.09	0.23	0.17	39.45	41.52	34.40	0.1633	38.4567	7.87927065995523	1.38560511816172e-131	4.20843102434796e-130	cytidine/uridine monophosphate kinase 2 [Source:HGNC Symbol;Acc:HGNC:27015]	ko01100//Metabolic pathways;ko00240//Pyrimidine metabolism	GO:0005654//nucleoplasm;GO:0005737//cytoplasm;GO:0005739//mitochondrion	GO:0000166//nucleotide binding;GO:0004127//cytidylate kinase activity;GO:0004550//nucleoside diphosphate kinase activity;GO:0004798//thymidylate kinase activity;GO:0005524//ATP binding;GO:0009041//uridylate kinase activity;GO:0016301//kinase activity;GO:0016740//transferase activity;GO:0033862//UMP kinase activity;GO:0036430//CMP kinase activity;GO:0036431//dCMP kinase activity;GO:0050145//nucleo…	GO:0006165//nucleoside diphosphate phosphorylation;GO:0006221//pyrimidine nucleotide biosynthetic process;GO:0006227//dUDP biosynthetic process;GO:0006233//dTDP biosynthetic process;GO:0006235//dTTP biosynthetic process;GO:0009142//nucleoside triphosphate biosynthetic process;GO:0016310//phosphorylation;GO:0046940//nucleoside monophosphate phosphorylation;GO:0071222//cellular response to lipopoly…
ENSG00000136250	AOAH	0.00	0.00	0.00	0.60	0.39	0.54	0.0000	0.5100	8.99435343685886	8.48909335421047e-07	2.06522033570856e-06	acyloxyacyl hydrolase [Source:HGNC Symbol;Acc:HGNC:548]	-	GO:0005576//extracellular region;GO:0031410//cytoplasmic vesicle;GO:0043231//intracellular membrane-bounded organelle	GO:0005509//calcium ion binding;GO:0005515//protein binding;GO:0016787//hydrolase activity;GO:0016788//hydrolase activity, acting on ester bonds;GO:0046872//metal ion binding;GO:0050528//acyloxyacyl hydrolase activity	GO:0006629//lipid metabolic process;GO:0006631//fatty acid metabolic process;GO:0008653//lipopolysaccharide metabolic process;GO:0009104//lipopolysaccharide catabolic process;GO:0050728//negative regulation of inflammatory response
ENSG00000142512	SIGLEC10	0.00	0.00	0.00	0.20	0.17	0.18	0.0000	0.1833	7.51832530769086	0.00114626222589415	0.00214298979809864	sialic acid binding Ig like lectin 10 [Source:HGNC Symbol;Acc:HGNC:15620]	-	GO:0005576//extracellular region;GO:0005886//plasma membrane;GO:0016020//membrane;GO:0016021//integral component of membrane	GO:0005515//protein binding;GO:0019902//phosphatase binding;GO:0030246//carbohydrate binding;GO:0033691//sialic acid binding;GO:0042169//SH2 domain binding	GO:0002250//adaptive immune response;GO:0002376//immune system process;GO:0007155//cell adhesion;GO:0045087//innate immune response;GO:0106015//negative regulation of inflammatory response to wounding
ENSG00000143006	DMRTB1	0.00	0.00	0.00	0.18	0.41	0.28	0.0000	0.2900	8.17990909001493	0.000278104225256676	0.000553703007042571	DMRT like family B with proline rich C-terminal 1 [Source:HGNC Symbol;Acc:HGNC:13913]	-	GO:0000785//chromatin;GO:0005634//nucleus	GO:0000978//RNA polymerase II proximal promoter sequence-specific DNA binding;GO:0000981//DNA-binding transcription factor activity, RNA polymerase II-specific;GO:0003677//DNA binding;GO:0003700//DNA-binding transcription factor activity;GO:0005515//protein binding;GO:0043565//sequence-specific DNA binding;GO:0046872//metal ion binding	GO:0006355//regulation of transcription, DNA-templated;GO:0006357//regulation of transcription by RNA polymerase II;GO:0007281//germ cell development;GO:0007548//sex differentiation
ENSG00000143839	REN	0.00	0.00	0.04	2.49	2.28	3.01	0.0133	2.5933	7.60362634498619	2.88530528925294e-09	8.16676569570145e-09	renin [Source:HGNC Symbol;Acc:HGNC:9958]	ko04924//Renin secretion;ko04614//Renin-angiotensin system	GO:0005576//extracellular region;GO:0005615//extracellular space;GO:0005737//cytoplasm;GO:0005886//plasma membrane;GO:0016020//membrane;GO:0045177//apical part of cell	GO:0004175//endopeptidase activity;GO:0004190//aspartic-type endopeptidase activity;GO:0005102//signaling receptor binding;GO:0005159//insulin-like growth factor receptor binding;GO:0005515//protein binding;GO:0008233//peptidase activity;GO:0016787//hydrolase activity	GO:0001822//kidney development;GO:0001823//mesonephros development;GO:0002003//angiotensin maturation;GO:0002016//regulation of blood volume by renin-angiotensin;GO:0002018//renin-angiotensin regulation of aldosterone production;GO:0006508//proteolysis;GO:0008217//regulation of blood pressure;GO:0008584//male gonad development;GO:0009755//hormone-mediated signaling pathway;GO:0010033//response to…
ENSG00000144820	ADGRG7	0.00	0.00	0.00	0.35	0.44	0.21	0.0000	0.3333	8.38082178394093	6.37069309773279e-06	1.45304401506681e-05	adhesion G protein-coupled receptor G7 [Source:HGNC Symbol;Acc:HGNC:19241]	-	GO:0005887//integral component of plasma membrane;GO:0016020//membrane;GO:0016021//integral component of membrane	GO:0004888//transmembrane signaling receptor activity;GO:0004930//G protein-coupled receptor activity;GO:0005515//protein binding	GO:0007165//signal transduction;GO:0007166//cell surface receptor signaling pathway;GO:0007186//G protein-coupled receptor signaling pathway;GO:0007189//adenylate cyclase-activating G protein-coupled receptor signaling pathway
ENSG00000149295	DRD2	0.00	0.00	0.00	0.55	0.47	0.73	0.0000	0.5833	9.18817670599853	2.05002063865314e-07	5.20909934142483e-07	dopamine receptor D2 [Source:HGNC Symbol;Acc:HGNC:3023]	ko04080//Neuroactive ligand-receptor interaction;ko04015//Rap1 signaling pathway;ko04024//cAMP signaling pathway;ko05034//Alcoholism;ko05012//Parkinson disease;ko04728//Dopaminergic synapse;ko04540//Gap junction;ko05030//Cocaine addiction	GO:0000139//Golgi membrane;GO:0001669//acrosomal vesicle;GO:0005794//Golgi apparatus;GO:0005886//plasma membrane;GO:0005887//integral component of plasma membrane;GO:0005929//cilium;GO:0014069//postsynaptic density;GO:0016020//membrane;GO:0016021//integral component of membrane;GO:0016328//lateral plasma membrane;GO:0030139//endocytic vesicle;GO:0030424//axon;GO:0030425//dendrite;GO:0030672//syna…	GO:0001591//dopamine neurotransmitter receptor activity, coupled via Gi/Go;GO:0004930//G protein-coupled receptor activity;GO:0004952//dopamine neurotransmitter receptor activity;GO:0005102//signaling receptor binding;GO:0005515//protein binding;GO:0015459//potassium channel regulator activity;GO:0035240//dopamine binding;GO:0035255//ionotropic glutamate receptor binding;GO:0042802//identical pro…	GO:0001659//temperature homeostasis;GO:0001666//response to hypoxia;GO:0001933//negative regulation of protein phosphorylation;GO:0001963//synaptic transmission, dopaminergic;GO:0001964//startle response;GO:0001975//response to amphetamine;GO:0001976//neurological system process involved in regulation of systemic arterial blood pressure;GO:0002027//regulation of heart rate;GO:0002028//regulation …
ENSG00000155719	OTOA	0.00	0.00	0.00	0.26	0.27	0.20	0.0000	0.2433	7.92679015304622	8.00151311082784e-05	0.000167322477850429	otoancorin [Source:HGNC Symbol;Acc:HGNC:16378]	-	GO:0005576//extracellular region;GO:0005886//plasma membrane;GO:0009986//cell surface;GO:0016020//membrane;GO:0016324//apical plasma membrane;GO:0031225//anchored component of membrane	-	GO:0007160//cell-matrix adhesion;GO:0007605//sensory perception of sound;GO:0019226//transmission of nerve impulse
ENSG00000157423	HYDIN	0.00	0.00	0.00	0.56	0.38	0.29	0.0000	0.4100	8.67948009950545	8.03734216852905e-07	1.95843898248388e-06	HYDIN axonemal central pair apparatus protein [Source:HGNC Symbol;Acc:HGNC:19368]	-	GO:0005737//cytoplasm;GO:0005856//cytoskeleton;GO:0005929//cilium;GO:0042995//cell projection;GO:1990716//axonemal central apparatus;GO:1990718//axonemal central pair projection	-	GO:0002064//epithelial cell development;GO:0003341//cilium movement;GO:0007275//multicellular organism development;GO:0007420//brain development;GO:0021591//ventricular system development;GO:0060438//trachea development;GO:1904158//axonemal central apparatus assembly
ENSG00000162344	FGF19	0.54	0.97	0.59	132.80	125.31	111.41	0.7000	123.1733	7.45911931318291	2.61356059815705e-272	3.27592267213775e-270	fibroblast growth factor 19 [Source:HGNC Symbol;Acc:HGNC:3675]	ko05200//Pathways in cancer;ko04151//PI3K-Akt signaling pathway;ko04010//MAPK signaling pathway;ko04014//Ras signaling pathway;ko04015//Rap1 signaling pathway;ko04810//Regulation of actin cytoskeleton;ko05224//Breast cancer;ko05226//Gastric cancer;ko05218//Melanoma	GO:0005576//extracellular region;GO:0005615//extracellular space;GO:0005737//cytoplasm	GO:0005104//fibroblast growth factor receptor binding;GO:0005515//protein binding;GO:0008083//growth factor activity	GO:0000165//MAPK cascade;GO:0001934//positive regulation of protein phosphorylation;GO:0007399//nervous system development;GO:0008284//positive regulation of cell proliferation;GO:0008543//fibroblast growth factor receptor signaling pathway;GO:0009887//animal organ morphogenesis;GO:0010628//positive regulation of gene expression;GO:0010629//negative regulation of gene expression;GO:0030154//cell …
ENSG00000162949	CAPN13	0.00	0.00	0.00	0.15	0.39	0.22	0.0000	0.2533	7.98489310760979	0.000122460188502695	0.000251539846654185	calpain 13 [Source:HGNC Symbol;Acc:HGNC:16663]	-	GO:0005737//cytoplasm	GO:0004198//calcium-dependent cysteine-type endopeptidase activity;GO:0005509//calcium ion binding;GO:0008233//peptidase activity;GO:0008234//cysteine-type peptidase activity;GO:0016787//hydrolase activity	GO:0006508//proteolysis;GO:0043066//negative regulation of apoptotic process
ENSG00000163207	IVL	0.00	0.00	0.00	0.76	0.51	0.67	0.0000	0.6467	9.33687843635334	2.26260224150092e-07	5.73538594148046e-07	involucrin [Source:HGNC Symbol;Acc:HGNC:6187]	-	GO:0001533//cornified envelope;GO:0005737//cytoplasm;GO:0005813//centrosome;GO:0005829//cytosol;GO:0016604//nuclear body;GO:0070062//extracellular exosome	GO:0005515//protein binding	GO:0010224//response to UV-B;GO:0018149//peptide cross-linking;GO:0018153//isopeptide cross-linking via N6-(L-isoglutamyl)-L-lysine;GO:0030216//keratinocyte differentiation;GO:0031424//keratinization;GO:0070268//cornification
ENSG00000163209	SPRR3	0.00	0.00	0.00	0.52	1.15	0.67	0.0000	0.7800	9.60733031374961	6.37421783921503e-05	0.000134111690877434	small proline rich protein 3 [Source:HGNC Symbol;Acc:HGNC:11268]	-	GO:0001533//cornified envelope;GO:0005737//cytoplasm;GO:0005794//Golgi apparatus;GO:0005829//cytosol;GO:0048471//perinuclear region of cytoplasm;GO:0070062//extracellular exosome	GO:0005198//structural molecule activity;GO:0005515//protein binding	GO:0008544//epidermis development;GO:0018149//peptide cross-linking;GO:0030216//keratinocyte differentiation;GO:0031424//keratinization;GO:0042060//wound healing;GO:0070268//cornification
ENSG00000164879	CA3	0.00	0.00	0.00	0.94	1.11	0.56	0.0000	0.8700	9.76487159073609	3.15199633080663e-07	7.91107746148059e-07	carbonic anhydrase 3 [Source:HGNC Symbol;Acc:HGNC:1374]	ko01100//Metabolic pathways;ko00910//Nitrogen metabolism	GO:0005737//cytoplasm;GO:0005829//cytosol	GO:0004089//carbonate dehydratase activity;GO:0005515//protein binding;GO:0008270//zinc ion binding;GO:0016151//nickel cation binding;GO:0016791//phosphatase activity;GO:0016829//lyase activity;GO:0016836//hydro-lyase activity;GO:0046872//metal ion binding	GO:0006730//one-carbon metabolic process;GO:0006979//response to oxidative stress;GO:0009617//response to bacterium;GO:0015701//bicarbonate transport;GO:0016311//dephosphorylation;GO:0045471//response to ethanol
ENSG00000165125	TRPV6	0.00	0.00	0.00	1.21	1.04	0.64	0.0000	0.9633	9.91189127666689	4.98686786340983e-10	1.4738594515895e-09	transient receptor potential cation channel subfamily V member 6 [Source:HGNC Symbol;Acc:HGNC:14006]	ko04970//Salivary secretion;ko04978//Mineral absorption	GO:0005886//plasma membrane;GO:0005887//integral component of plasma membrane;GO:0016020//membrane;GO:0016021//integral component of membrane;GO:0034704//calcium channel complex	GO:0005216//ion channel activity;GO:0005262//calcium channel activity;GO:0005515//protein binding;GO:0005516//calmodulin binding;GO:0042802//identical protein binding;GO:0046872//metal ion binding	GO:0006811//ion transport;GO:0006816//calcium ion transport;GO:0017158//regulation of calcium ion-dependent exocytosis;GO:0034220//ion transmembrane transport;GO:0035898//parathyroid hormone secretion;GO:0051592//response to calcium ion;GO:0055074//calcium ion homeostasis;GO:0055085//transmembrane transport;GO:0070588//calcium ion transmembrane transport;GO:0098703//calcium ion import across plas…
ENSG00000167580	AQP2	0.00	0.00	0.00	0.37	0.12	0.24	0.0000	0.2433	7.92679015304622	7.9708394261103e-05	0.000166701804259679	aquaporin 2 [Source:HGNC Symbol;Acc:HGNC:634]	ko04962//Vasopressin-regulated water reabsorption	GO:0005737//cytoplasm;GO:0005794//Golgi apparatus;GO:0005886//plasma membrane;GO:0005887//integral component of plasma membrane;GO:0016020//membrane;GO:0016021//integral component of membrane;GO:0016323//basolateral plasma membrane;GO:0016324//apical plasma membrane;GO:0030658//transport vesicle membrane;GO:0030659//cytoplasmic vesicle membrane;GO:0031410//cytoplasmic vesicle;GO:0048471//perinucl…	GO:0005372//water transmembrane transporter activity;GO:0005515//protein binding;GO:0015168//glycerol transmembrane transporter activity;GO:0015250//water channel activity;GO:0015267//channel activity	GO:0003091//renal water homeostasis;GO:0003097//renal water transport;GO:0006833//water transport;GO:0015793//glycerol transport;GO:0042631//cellular response to water deprivation;GO:0051289//protein homotetramerization;GO:0055085//transmembrane transport;GO:0071280//cellular response to copper ion;GO:0071288//cellular response to mercury ion;GO:0072205//metanephric collecting duct development
ENSG00000167754	KLK5	0.00	0.00	0.00	0.30	0.30	0.39	0.0000	0.3300	8.36632221424582	0.00607429312900202	0.0104908819943155	kallikrein related peptidase 5 [Source:HGNC Symbol;Acc:HGNC:6366]	-	GO:0005576//extracellular region;GO:0005615//extracellular space;GO:0005829//cytosol;GO:0030141//secretory granule;GO:0097209//epidermal lamellar body	GO:0004252//serine-type endopeptidase activity;GO:0005515//protein binding;GO:0008233//peptidase activity;GO:0008236//serine-type peptidase activity;GO:0016787//hydrolase activity	GO:0002803//positive regulation of antibacterial peptide production;GO:0006508//proteolysis;GO:0008544//epidermis development;GO:0022617//extracellular matrix disassembly;GO:0045745//positive regulation of G protein-coupled receptor signaling pathway;GO:0070268//cornification;GO:0097186//amelogenesis
ENSG00000178372	CALML5	0.00	0.00	0.00	0.94	0.35	0.96	0.0000	0.7500	9.55074678538324	0.00011522357040527	0.00023728483184489	calmodulin like 5 [Source:HGNC Symbol;Acc:HGNC:18180]	ko05200//Pathways in cancer;ko04740//Olfactory transduction;ko05010//Alzheimer disease;ko04020//Calcium signaling pathway;ko05152//Tuberculosis;ko04014//Ras signaling pathway;ko05163//Human cytomegalovirus infection;ko04015//Rap1 signaling pathway;ko05170//Human immunodeficiency virus 1 infection;ko04024//cAMP signaling pathway;ko05034//Alcoholism;ko05167//Kaposi sarcoma-associated herpesvirus in…	GO:0005576//extracellular region;GO:1904813//ficolin-1-rich granule lumen	GO:0005509//calcium ion binding;GO:0030234//enzyme regulator activity;GO:0046872//metal ion binding	GO:0007165//signal transduction;GO:0008544//epidermis development;GO:0043312//neutrophil degranulation;GO:0050790//regulation of catalytic activity
ENSG00000180532	ZSCAN4	0.00	0.00	0.00	1.19	0.95	1.22	0.0000	1.1200	10.129283016945	3.07852934314397e-09	8.69902066747073e-09	zinc finger and SCAN domain containing 4 [Source:HGNC Symbol;Acc:HGNC:23709]	-	GO:0000781//chromosome, telomeric region;GO:0005634//nucleus;GO:0005694//chromosome	GO:0000978//RNA polymerase II proximal promoter sequence-specific DNA binding;GO:0000981//DNA-binding transcription factor activity, RNA polymerase II-specific;GO:0003677//DNA binding;GO:0005515//protein binding;GO:0046872//metal ion binding;GO:1990837//sequence-specific double-stranded DNA binding	GO:0006357//regulation of transcription by RNA polymerase II;GO:0010833//telomere maintenance via telomere lengthening;GO:0045950//negative regulation of mitotic recombination
ENSG00000183067	IGSF5	0.00	0.00	0.00	0.23	0.12	0.23	0.0000	0.1933	7.59494658929378	0.00203129593611048	0.0036935852054684	immunoglobulin superfamily member 5 [Source:HGNC Symbol;Acc:HGNC:5952]	ko04530//Tight junction;ko05120//Epithelial cell signaling in Helicobacter pylori infection	GO:0005886//plasma membrane;GO:0005923//bicellular tight junction;GO:0009986//cell surface;GO:0016020//membrane;GO:0016021//integral component of membrane;GO:0016324//apical plasma membrane;GO:0030054//cell junction	-	GO:0098609//cell-cell adhesion
ENSG00000187391	MAGI2	0.02	0.00	0.01	1.95	1.34	1.92	0.0100	1.7367	7.44017706155736	5.34172009908461e-16	2.08795743039853e-15	membrane associated guanylate kinase, WW and PDZ domain containing 2 [Source:HGNC Symbol;Acc:HGNC:18957]	ko04151//PI3K-Akt signaling pathway;ko04015//Rap1 signaling pathway	GO:0005634//nucleus;GO:0005737//cytoplasm;GO:0005768//endosome;GO:0005770//late endosome;GO:0005886//plasma membrane;GO:0005911//cell-cell junction;GO:0005923//bicellular tight junction;GO:0014069//postsynaptic density;GO:0016020//membrane;GO:0030054//cell junction;GO:0030425//dendrite;GO:0032991//protein-containing complex;GO:0036057//slit diaphragm;GO:0043005//neuron projection;GO:0045202//syna…	GO:0005515//protein binding;GO:0016301//kinase activity;GO:0019902//phosphatase binding;GO:0030159//receptor signaling complex scaffold activity;GO:0031697//beta-1 adrenergic receptor binding;GO:0046332//SMAD binding;GO:0060090//molecular adaptor activity;GO:0070699//type II activin receptor binding	GO:0002092//positive regulation of receptor internalization;GO:0003402//planar cell polarity pathway involved in axis elongation;GO:0007165//signal transduction;GO:0007399//nervous system development;GO:0008285//negative regulation of cell proliferation;GO:0010976//positive regulation of neuron projection development;GO:0016310//phosphorylation;GO:0030336//negative regulation of cell migration;GO…
ENSG00000187474	FPR3	0.00	0.00	0.00	0.56	0.67	0.25	0.0000	0.4933	8.94641895979515	6.80783006096492e-07	1.66901640204301e-06	formyl peptide receptor 3 [Source:HGNC Symbol;Acc:HGNC:3828]	ko04080//Neuroactive ligand-receptor interaction;ko05150//Staphylococcus aureus infection	GO:0005886//plasma membrane;GO:0016020//membrane;GO:0016021//integral component of membrane	GO:0004875//complement receptor activity;GO:0004930//G protein-coupled receptor activity;GO:0004982//N-formyl peptide receptor activity	GO:0002430//complement receptor mediated signaling pathway;GO:0006935//chemotaxis;GO:0006954//inflammatory response;GO:0007165//signal transduction;GO:0007186//G protein-coupled receptor signaling pathway;GO:0007200//phospholipase C-activating G protein-coupled receptor signaling pathway;GO:0007204//positive regulation of cytosolic calcium ion concentration
ENSG00000188886	ASTL	0.00	0.00	0.00	0.34	0.35	0.25	0.0000	0.3133	8.29155444584384	2.94772303924543e-05	6.38261649699191e-05	astacin like metalloendopeptidase [Source:HGNC Symbol;Acc:HGNC:31704]	-	GO:0005737//cytoplasm;GO:0005886//plasma membrane;GO:0016020//membrane;GO:0030133//transport vesicle;GO:0031410//cytoplasmic vesicle;GO:0060473//cortical granule	GO:0004222//metalloendopeptidase activity;GO:0005515//protein binding;GO:0008233//peptidase activity;GO:0008237//metallopeptidase activity;GO:0008270//zinc ion binding;GO:0016787//hydrolase activity;GO:0046872//metal ion binding;GO:0070001//aspartic-type peptidase activity;GO:0070002//glutamic-type peptidase activity	GO:0006508//proteolysis;GO:0007155//cell adhesion;GO:0007338//single fertilization;GO:0009566//fertilization;GO:0010954//positive regulation of protein processing;GO:0060468//prevention of polyspermy;GO:2000360//negative regulation of binding of sperm to zona pellucida
ENSG00000204983	PRSS1	0.00	0.00	0.00	0.87	0.45	0.45	0.0000	0.5900	9.2045711442492	0.000750915324780436	0.00143599838267246	serine protease 1 [Source:HGNC Symbol;Acc:HGNC:9475]	ko04080//Neuroactive ligand-receptor interaction;ko05164//Influenza A;ko04972//Pancreatic secretion;ko04974//Protein digestion and absorption	GO:0005576//extracellular region;GO:0005615//extracellular space;GO:0062023//collagen-containing extracellular matrix;GO:0072562//blood microparticle	GO:0004252//serine-type endopeptidase activity;GO:0008233//peptidase activity;GO:0008236//serine-type peptidase activity;GO:0016787//hydrolase activity;GO:0046872//metal ion binding	GO:0006508//proteolysis;GO:0007586//digestion;GO:0009235//cobalamin metabolic process;GO:0022617//extracellular matrix disassembly
ENSG00000205403	CFI	0.00	0.00	0.00	0.37	1.56	0.42	0.0000	0.7833	9.61348254073121	3.84668708856386e-07	9.60442341898596e-07	complement factor I [Source:HGNC Symbol;Acc:HGNC:5394]	ko05150//Staphylococcus aureus infection;ko04610//Complement and coagulation cascades	GO:0005576//extracellular region;GO:0005615//extracellular space;GO:0016020//membrane;GO:0070062//extracellular exosome	GO:0004252//serine-type endopeptidase activity;GO:0005044//scavenger receptor activity;GO:0005515//protein binding;GO:0008233//peptidase activity;GO:0008236//serine-type peptidase activity;GO:0016787//hydrolase activity;GO:0046872//metal ion binding	GO:0002376//immune system process;GO:0006508//proteolysis;GO:0006897//endocytosis;GO:0006958//complement activation, classical pathway;GO:0016032//viral process;GO:0030449//regulation of complement activation;GO:0045087//innate immune response
ENSG00000215045	GRID2IP	0.00	0.00	0.00	0.12	0.28	0.26	0.0000	0.2200	7.78135971352466	5.22498215620703e-05	0.000110708717415988	Grid2 interacting protein [Source:HGNC Symbol;Acc:HGNC:18464]	-	GO:0005886//plasma membrane;GO:0016020//membrane;GO:0030054//cell junction;GO:0045202//synapse;GO:0045211//postsynaptic membrane	GO:0005515//protein binding	GO:0060292//long-term synaptic depression
ENSG00000248933	USP17L22	0.00	0.00	0.00	0.23	0.07	0.23	0.0000	0.1767	7.46488604872941	0.0124400919374943	0.0206629533407985	ubiquitin specific peptidase 17 like family member 22 [Source:HGNC Symbol;Acc:HGNC:44450]	-	GO:0005634//nucleus;GO:0005783//endoplasmic reticulum;GO:0005829//cytosol	GO:0004197//cysteine-type endopeptidase activity;GO:0004843//thiol-dependent ubiquitin-specific protease activity;GO:0008233//peptidase activity;GO:0008234//cysteine-type peptidase activity;GO:0016787//hydrolase activity	GO:0006508//proteolysis;GO:0006511//ubiquitin-dependent protein catabolic process;GO:0016579//protein deubiquitination;GO:0042981//regulation of apoptotic process
ENSG00000251655	PRB1	0.00	0.00	0.00	0.58	0.17	0.23	0.0000	0.3267	8.35167543828142	0.0183909754359104	0.0299229703982903	proline rich protein BstNI subfamily 1 [Source:HGNC Symbol;Acc:HGNC:9337]	ko04970//Salivary secretion	-	-	-
ENSG00000257138	TAS2R38	0.00	0.00	0.00	0.21	0.37	0.16	0.0000	0.2467	7.94641895979516	0.0116571736465546	0.0194278516141627	taste 2 receptor member 38 [Source:HGNC Symbol;Acc:HGNC:9584]	ko04742//Taste transduction	GO:0005886//plasma membrane;GO:0016020//membrane;GO:0016021//integral component of membrane	GO:0004930//G protein-coupled receptor activity;GO:0033038//bitter taste receptor activity	GO:0001580//detection of chemical stimulus involved in sensory perception of bitter taste;GO:0007165//signal transduction;GO:0007186//G protein-coupled receptor signaling pathway;GO:0050896//response to stimulus;GO:0050909//sensory perception of taste
ENSG00000268643	-	0.00	0.00	0.00	0.00	0.47	0.88	0.0000	0.4500	8.81378119121704	0.0258176512265471	0.0411104730755674	novel protein	ko05131//Shigellosis;ko04062//Chemokine signaling pathway;ko04932//Non-alcoholic fatty liver disease (NAFLD);ko04728//Dopaminergic synapse	GO:0005634//nucleus;GO:0005737//cytoplasm;GO:0005829//cytosol;GO:0030424//axon	GO:0000166//nucleotide binding;GO:0004672//protein kinase activity;GO:0004674//protein serine/threonine kinase activity;GO:0005524//ATP binding	GO:0006468//protein phosphorylation;GO:0007165//signal transduction;GO:0008286//insulin receptor signaling pathway;GO:0010975//regulation of neuron projection development;GO:0032007//negative regulation of TOR signaling;GO:0090090//negative regulation of canonical Wnt signaling pathway;GO:0097192//extrinsic apoptotic signaling pathway in absence of ligand
ENSG00000268738	HSFX2	0.00	0.00	0.00	0.93	1.14	0.95	0.0000	1.0067	9.97537033349129	9.19610786613492e-09	2.52629747660455e-08	heat shock transcription factor family, X-linked 2 [Source:HGNC Symbol;Acc:HGNC:32701]	-	GO:0000785//chromatin;GO:0005634//nucleus;GO:0005737//cytoplasm	GO:0000978//RNA polymerase II proximal promoter sequence-specific DNA binding;GO:0000981//DNA-binding transcription factor activity, RNA polymerase II-specific;GO:0003677//DNA binding;GO:0003700//DNA-binding transcription factor activity;GO:0005515//protein binding;GO:0043565//sequence-specific DNA binding	GO:0006355//regulation of transcription, DNA-templated;GO:0006357//regulation of transcription by RNA polymerase II
ENSG00000269741	-	0.00	0.00	0.00	0.29	0.11	0.23	0.0000	0.2100	7.71424551766612	0.0126817603261432	0.0210269344953505	novel transcript	-	GO:0030141//secretory granule	GO:0004252//serine-type endopeptidase activity;GO:0008233//peptidase activity;GO:0008236//serine-type peptidase activity;GO:0016787//hydrolase activity	GO:0006508//proteolysis
ENSG00000288705	UGT1A5	0.00	0.00	0.00	0.20	0.27	0.16	0.0000	0.2100	7.71424551766612	0.000537032417798428	0.00104181063632968	UDP glucuronosyltransferase family 1 member A5 [Source:HGNC Symbol;Acc:HGNC:12537]	ko01100//Metabolic pathways;ko05204//Chemical carcinogenesis;ko00983//Drug metabolism - other enzymes;ko00980//Metabolism of xenobiotics by cytochrome P450;ko00982//Drug metabolism - cytochrome P450;ko00830//Retinol metabolism;ko00140//Steroid hormone biosynthesis;ko00860//Porphyrin and chlorophyll metabolism;ko00040//Pentose and glucuronate interconversions;ko00053//Ascorbate and aldarate metabo…	GO:0005783//endoplasmic reticulum;GO:0005789//endoplasmic reticulum membrane;GO:0016020//membrane;GO:0016021//integral component of membrane	GO:0008194//UDP-glycosyltransferase activity;GO:0015020//glucuronosyltransferase activity;GO:0016740//transferase activity;GO:0016757//transferase activity, transferring glycosyl groups	GO:0052696//flavonoid glucuronidation;GO:0052697//xenobiotic glucuronidation
