# Supplementary material for: DPY30 Promotes Proliferation and Cell Cycle Progression of Colorectal Cancer Cells via Mediating H3K4 Trimethylation
Source: Int J Med Sci. 2023 May 11;20(7):901–17. doi: 10.7150/ijms.80073 (PMC10266052; doi:10.7150/ijms.80073)
Supplement: Supplementary file 4 — Supplementary table 4: Gene ontology (GO) analysis of genes downregulated upon DPY30 knockdown. [file ijmsv20p0901s4.xlsx]

## Sheet: Sheet1
GO analysis of transcripts detected as down-regulated upon DPY30 knockdown
GO biological process	Gene percent (%)	Raw p-value	FDR
Regulation of multicellular organismal process (GO:0051239)	0.233	1.05027e-26	4.4885e-23
Regulation of localization (GO:0032879)	0.2012	7.04483e-25	2.21625e-21
Regulation of cell proliferation (GO:0042127)	0.1232	1.38319e-17	4.6668e-15
Cell proliferation (GO:0008283)	0.1413	1.28312e-17	4.47369e-15
Intracellular signal transduction (GO:0035556)	0.2029	4.65612e-18	2.05848e-15
Cell morphogenesis (GO:0000902)	0.0821	3.21609e-16	8.59031e-14
Epithelial cell proliferation (GO:0050673)	0.0344	8.03828e-11	8.80844e-09
Regulation of cellular response to growth factor stimulus (GO:0090287)	0.0255	2.78058e-08	1.94808e-06
Growth (GO:0040007)	0.1066	7.28025e-07	3.85703e-05
Growth factor binding (GO:0019838)	0.0943	8.51806e-07	0.000136545
Cellular response to growth factor stimulus (GO:0071363)	0.0697	5.47524e-06	0.000234776
Cell growth (GO:0016049)	0.0948	0.000110759	0.00289804
Cell cycle arrest (GO:0007050)	0.0865	0.00364037	0.0112638
Meiotic cell cycle checkpoint (GO:0033313)	0.051	0.00831462	0.0197922
